# Supplementary material for: The Intergenerational Impacts of Paternal Diet on DNA Methylation and Offspring Phenotypes in Sheep
Source: Front Genet. 2020 Nov 5;11:597943. doi: 10.3389/fgene.2020.597943 (PMC7674940; doi:10.3389/fgene.2020.597943)
Supplement: Supplementary file 4 [file Table_2.XLSX]

## Sheet: DMR_Summary
chr_molecule_name	chr	start	end	strand	pvalue	qvalue	meth.diff	Within_Exon?	Exon_GeneID	Exon_GeneName	Within_Intron?	Intron_GeneID	Intron_GeneName	Within_20kbTSS?	Distance_To_TSS	TSS_NearestGeneID	TSS_NearestGeneName	Within_CpG_Island_Feature?	Within_CpG_Island_Flank?	Within_Repetitive_Element?	RepetitiveElement_Name
Chromosome 3	CM001584.1	3683251	3683500	*	2.77274e-34	2.57977e-30	61.1084	NO	NA	NA	NO	NA	NA	YES	-16828	ENSOART00000005732	GBGT1	YES	YES	NO	NA
Chromosome 3	CM001584.1	223133251	223133500	*	2.07697e-06	0.000325994	-36.0494	NO	NA	NA	NO	NA	NA	NO	NA	NA	NA	YES	YES	NO	NA
Chromosome 20	CM001601.1	48710001	48710250	*	4.72014e-13	4.44098e-10	48.062	NO	NA	NA	NO	NA	NA	NO	NA	NA	NA	YES	YES	NO	NA
Chromosome 3	CM001584.1	1367251	1367500	*	1.03887e-17	2.12174e-14	-61.4482	NO	NA	NA	NO	NA	NA	YES	-2686	ENSOART00000027903	ENSOART00000027903	NO	YES	NO	NA
Chromosome 3	CM001584.1	10631501	10631750	*	1.04261e-05	0.00118378	25.0352	NO	NA	NA	NO	NA	NA	NO	NA	NA	NA	NO	YES	NO	NA
Chromosome 3	CM001584.1	221258751	221259000	*	0.000411445	0.020761	38.7097	NO	NA	NA	NO	NA	NA	NO	NA	NA	NA	NO	YES	YES	L1M5
Chromosome 3	CM001584.1	221371501	221371750	*	3.49209e-20	1.02602e-16	28.164	NO	NA	NA	NO	NA	NA	NO	NA	NA	NA	NO	YES	NO	NA
Chromosome 3	CM001584.1	222674001	222674250	*	1.27213e-31	1.01451e-27	-79.0506	NO	NA	NA	NO	NA	NA	NO	NA	NA	NA	NO	YES	NO	NA
Chromosome 3	CM001584.1	223630001	223630250	*	1.67061e-10	9.17318e-08	27.5163	NO	NA	NA	NO	NA	NA	YES	-13872	ENSOART00000021414	IL17REL	NO	YES	NO	NA
Chromosome 4	CM001585.1	117079501	117079750	*	1.44973e-27	7.14091e-24	80.7516	NO	NA	NA	NO	NA	NA	NO	NA	NA	NA	NO	YES	NO	NA
Chromosome 4	CM001585.1	117220501	117220750	*	6.60844e-07	0.000125196	26.6213	NO	NA	NA	NO	NA	NA	NO	NA	NA	NA	NO	YES	NO	NA
Chromosome 4	CM001585.1	118349251	118349500	*	1.60462e-05	0.00168167	53.2723	NO	NA	NA	NO	NA	NA	YES	5888	ENSOART00000008284	ENSOART00000008284	NO	YES	NO	NA
Chromosome 7	CM001588.1	21422251	21422500	*	0.000202601	0.0120035	34.7924	NO	NA	NA	NO	NA	NA	YES	-2999	ENSOART00000021099	CDH24	NO	YES	NO	NA
Chromosome 8	CM001589.1	87917001	87917250	*	4.09425e-16	6.46863e-13	63.5681	NO	NA	NA	NO	NA	NA	NO	NA	NA	NA	NO	YES	NO	NA
Chromosome 9	CM001590.1	15511501	15511750	*	1.77649e-06	0.000286898	25.0371	NO	NA	NA	NO	NA	NA	NO	NA	NA	NA	NO	YES	YES	MLT1B
Chromosome 14	CM001595.1	11824501	11824750	*	4.69168e-11	2.99896e-08	48.9084	NO	NA	NA	NO	NA	NA	NO	NA	NA	NA	NO	YES	NO	NA
Chromosome 1	CM001582.1	2711001	2711250	*	2.1821e-06	0.000338686	47.307	NO	NA	NA	NO	NA	NA	NO	NA	NA	NA	NO	NO	NO	NA
Chromosome 1	CM001582.1	40346501	40346750	*	1.91739e-14	2.32689e-11	-30.8336	NO	NA	NA	NO	NA	NA	NO	NA	NA	NA	NO	NO	NO	NA
Chromosome 1	CM001582.1	119090251	119090500	*	5.10833e-16	7.92135e-13	-52.4312	NO	NA	NA	NO	NA	NA	NO	NA	NA	NA	NO	NO	NO	NA
Chromosome 1	CM001582.1	261099001	261099250	*	1.01704e-08	3.4549e-06	72.324	NO	NA	NA	NO	NA	NA	NO	NA	NA	NA	NO	NO	NO	NA
Chromosome 2	CM001583.1	1177751	1178000	*	7.30138e-16	1.10161e-12	-84.918	NO	NA	NA	NO	NA	NA	NO	NA	NA	NA	NO	NO	YES	BOV-A2
Chromosome 2	CM001583.1	4050251	4050500	*	4.52249e-10	2.2342e-07	25.4614	NO	NA	NA	NO	NA	NA	NO	NA	NA	NA	NO	NO	NO	NA
Chromosome 2	CM001583.1	28148251	28148500	*	1.19333e-15	1.67941e-12	-56.8926	NO	NA	NA	NO	NA	NA	NO	NA	NA	NA	NO	NO	NO	NA
Chromosome 2	CM001583.1	52436251	52436500	*	1.03535e-11	7.84585e-09	29.932	NO	NA	NA	NO	NA	NA	NO	NA	NA	NA	NO	NO	NO	NA
Chromosome 2	CM001583.1	63736001	63736250	*	2.18973e-18	4.95567e-15	39.3939	NO	NA	NA	NO	NA	NA	NO	NA	NA	NA	NO	NO	NO	NA
Chromosome 2	CM001583.1	111244751	111245000	*	5.34749e-45	1.79112e-40	-70.4383	NO	NA	NA	NO	NA	NA	NO	NA	NA	NA	NO	NO	NO	NA
Chromosome 2	CM001583.1	236523251	236523500	*	1.93963e-08	6.02701e-06	71.1079	NO	NA	NA	NO	NA	NA	NO	NA	NA	NA	NO	NO	YES	L2b
Chromosome 2	CM001583.1	243995001	243995250	*	3.21058e-08	9.38367e-06	66.4998	NO	NA	NA	NO	NA	NA	NO	NA	NA	NA	NO	NO	NO	NA
Chromosome 2	CM001583.1	244003251	244003500	*	5.60017e-06	0.000716482	-47.4552	NO	NA	NA	NO	NA	NA	NO	NA	NA	NA	NO	NO	NO	NA
Chromosome 2	CM001583.1	244815001	244815250	*	1.99661e-10	1.07172e-07	-72.5556	NO	NA	NA	NO	NA	NA	NO	NA	NA	NA	NO	NO	NO	NA
Chromosome 2	CM001583.1	244817001	244817250	*	0.000104709	0.00726725	27.64	NO	NA	NA	NO	NA	NA	NO	NA	NA	NA	NO	NO	NO	NA
Chromosome 2	CM001583.1	244830501	244830750	*	1.30108e-16	2.29364e-13	47.1308	NO	NA	NA	NO	NA	NA	NO	NA	NA	NA	NO	NO	NO	NA
Chromosome 2	CM001583.1	247178501	247178750	*	1.13536e-13	1.2111e-10	-65.204	NO	NA	NA	NO	NA	NA	NO	NA	NA	NA	NO	NO	NO	NA
Chromosome 2	CM001583.1	248007751	248008000	*	1.37832e-09	5.9956e-07	71.9594	NO	NA	NA	NO	NA	NA	NO	NA	NA	NA	NO	NO	NO	NA
Chromosome 3	CM001584.1	6905751	6906000	*	2.83911e-05	0.00262258	-27.2438	NO	NA	NA	NO	NA	NA	NO	NA	NA	NA	NO	NO	NO	NA
Chromosome 3	CM001584.1	7014251	7014500	*	2.15737e-20	6.5691e-17	69.8795	NO	NA	NA	NO	NA	NA	NO	NA	NA	NA	NO	NO	NO	NA
Chromosome 3	CM001584.1	14264001	14264250	*	7.79801e-08	2.01536e-05	27.3292	NO	NA	NA	NO	NA	NA	NO	NA	NA	NA	NO	NO	NO	NA
Chromosome 3	CM001584.1	28402501	28402750	*	1.52899e-10	8.42316e-08	-62.1359	NO	NA	NA	NO	NA	NA	YES	-10983	ENSOART00000018832	HS1BP3	NO	NO	NO	NA
Chromosome 3	CM001584.1	213306251	213306500	*	9.56479e-43	2.28835e-38	85.4779	NO	NA	NA	NO	NA	NA	NO	NA	NA	NA	NO	NO	NO	NA
Chromosome 3	CM001584.1	217298251	217298500	*	0.000172366	0.0106284	25.7775	NO	NA	NA	NO	NA	NA	NO	NA	NA	NA	NO	NO	NO	NA
Chromosome 3	CM001584.1	220345751	220346000	*	1.19185e-12	1.05054e-09	47.8814	NO	NA	NA	NO	NA	NA	NO	NA	NA	NA	NO	NO	NO	NA
Chromosome 4	CM001585.1	112952751	112953000	*	8.73817e-23	3.04876e-19	61.3191	NO	NA	NA	NO	NA	NA	YES	-15573	ENSOART00000001941	ENSOART00000001941	NO	NO	NO	NA
Chromosome 4	CM001585.1	112969251	112969500	*	0.000954934	0.0384806	27.8333	NO	NA	NA	NO	NA	NA	YES	-2930	ENSOART00000002141	NOS3	NO	NO	NO	NA
Chromosome 4	CM001585.1	113742001	113742250	*	4.91347e-06	0.000648953	-33.8313	NO	NA	NA	NO	NA	NA	NO	NA	NA	NA	NO	NO	NO	NA
Chromosome 5	CM001586.1	13573751	13574000	*	3.86108e-06	0.000534844	-60.3697	NO	NA	NA	NO	NA	NA	YES	-7236	ENSOART00000020293	ELOF1	NO	NO	YES	CHR-2A
Chromosome 5	CM001586.1	17068001	17068250	*	3.58436e-07	7.32053e-05	56.4459	NO	NA	NA	NO	NA	NA	YES	3174	ENSOART00000018018	TNFAIP8L1	NO	NO	NO	NA
Chromosome 5	CM001586.1	41175251	41175500	*	0.000432989	0.0215943	-26.674	NO	NA	NA	NO	NA	NA	YES	-11319	ENSOART00000012565	PWWP3A	NO	NO	NO	NA
Chromosome 6	CM001587.1	115137001	115137250	*	2.12107e-07	4.67396e-05	36.3799	NO	NA	NA	NO	NA	NA	YES	-12863	ENSOART00000015395	HTT	NO	NO	YES	L1M4
Chromosome 7	CM001588.1	85351251	85351500	*	2.22656e-10	1.19134e-07	-50.6667	NO	NA	NA	NO	NA	NA	YES	-6329	ENSOART00000002529	TMEM63C	NO	NO	YES	L1M3
Chromosome 8	CM001589.1	88797501	88797750	*	3.125e-06	0.000452336	26.4271	NO	NA	NA	NO	NA	NA	NO	NA	NA	NA	NO	NO	NO	NA
Chromosome 9	CM001590.1	23607751	23608000	*	7.77099e-08	2.01148e-05	56.33	NO	NA	NA	NO	NA	NA	NO	NA	NA	NA	NO	NO	NO	NA
Chromosome 9	CM001590.1	78424251	78424500	*	3.68468e-09	1.40566e-06	-56.913	NO	NA	NA	NO	NA	NA	YES	-7211	ENSOART00000015952	KCNS2	NO	NO	NO	NA
Chromosome 10	CM001591.1	16768501	16768750	*	2.97851e-13	2.91707e-10	-65.4491	NO	NA	NA	NO	NA	NA	YES	-3274	ENSOART00000008652	RUBCNL	NO	NO	NO	NA
Chromosome 10	CM001591.1	33142501	33142750	*	4.05328e-11	2.6413e-08	-60.9921	NO	NA	NA	NO	NA	NA	NO	NA	NA	NA	NO	NO	NO	NA
Chromosome 10	CM001591.1	85209251	85209500	*	9.54959e-10	4.39367e-07	32.4947	NO	NA	NA	NO	NA	NA	NO	NA	NA	NA	NO	NO	NO	NA
Chromosome 11	CM001592.1	6958251	6958500	*	1.28629e-16	2.29168e-13	-67.318	NO	NA	NA	NO	NA	NA	NO	NA	NA	NA	NO	NO	NO	NA
Chromosome 11	CM001592.1	8418251	8418500	*	1.56263e-09	6.74479e-07	-54.6825	NO	NA	NA	NO	NA	NA	NO	NA	NA	NA	NO	NO	YES	L2c
Chromosome 11	CM001592.1	8875251	8875500	*	1.08227e-26	4.76978e-23	73.1441	NO	NA	NA	NO	NA	NA	NO	NA	NA	NA	NO	NO	NO	NA
Chromosome 11	CM001592.1	15567251	15567500	*	0.00329471	0.0900414	26.3066	NO	NA	NA	NO	NA	NA	NO	NA	NA	NA	NO	NO	NO	NA
Chromosome 11	CM001592.1	35680251	35680500	*	1.86663e-07	4.23153e-05	-59.8143	NO	NA	NA	NO	NA	NA	NO	NA	NA	NA	NO	NO	NO	NA
Chromosome 11	CM001592.1	37415501	37415750	*	1.12409e-06	0.000194566	57.0495	NO	NA	NA	NO	NA	NA	NO	NA	NA	NA	NO	NO	NO	NA
Chromosome 11	CM001592.1	37507251	37507500	*	1.41145e-13	1.45913e-10	46.7532	NO	NA	NA	NO	NA	NA	NO	NA	NA	NA	NO	NO	NO	NA
Chromosome 11	CM001592.1	47507001	47507250	*	3.29184e-06	0.000471998	42.2653	NO	NA	NA	NO	NA	NA	NO	NA	NA	NA	NO	NO	NO	NA
Chromosome 11	CM001592.1	48267001	48267250	*	8.31227e-16	1.24293e-12	-62.0363	NO	NA	NA	NO	NA	NA	NO	NA	NA	NA	NO	NO	NO	NA
Chromosome 11	CM001592.1	50395501	50395750	*	7.90488e-05	0.00584482	38.3163	NO	NA	NA	NO	NA	NA	NO	NA	NA	NA	NO	NO	NO	NA
Chromosome 11	CM001592.1	52293751	52294000	*	2.70157e-16	4.48838e-13	38.5057	NO	NA	NA	NO	NA	NA	NO	NA	NA	NA	NO	NO	NO	NA
Chromosome 11	CM001592.1	52819751	52820000	*	1.7134e-63	9.56494e-59	-67.4541	NO	NA	NA	NO	NA	NA	NO	NA	NA	NA	NO	NO	YES	L2c
Chromosome 11	CM001592.1	54744251	54744500	*	6.21751e-07	0.000119088	54.0811	NO	NA	NA	NO	NA	NA	NO	NA	NA	NA	NO	NO	NO	NA
Chromosome 11	CM001592.1	56943501	56943750	*	0.000221849	0.0128949	38.4221	NO	NA	NA	NO	NA	NA	NO	NA	NA	NA	NO	NO	NO	NA
Chromosome 11	CM001592.1	57783751	57784000	*	2.83243e-07	5.97424e-05	-28.1609	NO	NA	NA	NO	NA	NA	NO	NA	NA	NA	NO	NO	YES	BovB
Chromosome 11	CM001592.1	61776001	61776250	*	2.15085e-11	1.48234e-08	29.117	NO	NA	NA	NO	NA	NA	NO	NA	NA	NA	NO	NO	NO	NA
Chromosome 12	CM001593.1	2014501	2014750	*	2.16837e-06	0.000337168	-60	NO	NA	NA	NO	NA	NA	NO	NA	NA	NA	NO	NO	NO	NA
Chromosome 12	CM001593.1	3533501	3533750	*	1.18851e-09	5.26568e-07	-44.5202	NO	NA	NA	NO	NA	NA	NO	NA	NA	NA	NO	NO	NO	NA
Chromosome 12	CM001593.1	41108251	41108500	*	8.07005e-12	6.22817e-09	74.02	NO	NA	NA	NO	NA	NA	NO	NA	NA	NA	NO	NO	NO	NA
Chromosome 12	CM001593.1	47646251	47646500	*	1.36547e-06	0.000228223	57.7273	NO	NA	NA	NO	NA	NA	NO	NA	NA	NA	NO	NO	NO	NA
Chromosome 12	CM001593.1	48754751	48755000	*	9.41421e-08	2.37443e-05	-76.4103	NO	NA	NA	NO	NA	NA	NO	NA	NA	NA	NO	NO	NO	NA
Chromosome 12	CM001593.1	49597251	49597500	*	6.0092e-07	0.000115942	55.5556	NO	NA	NA	NO	NA	NA	NO	NA	NA	NA	NO	NO	NO	NA
Chromosome 12	CM001593.1	68755001	68755250	*	5.70484e-06	0.000725992	-69.6849	NO	NA	NA	NO	NA	NA	NO	NA	NA	NA	NO	NO	NO	NA
Chromosome 12	CM001593.1	78267501	78267750	*	8.52553e-12	6.51961e-09	62.2015	NO	NA	NA	NO	NA	NA	NO	NA	NA	NA	NO	NO	NO	NA
Chromosome 13	CM001594.1	37131751	37132000	*	4.14768e-07	8.38917e-05	32.2514	NO	NA	NA	NO	NA	NA	NO	NA	NA	NA	NO	NO	YES	MIR
Chromosome 13	CM001594.1	38636751	38637000	*	0.000114322	0.00775451	47.3408	NO	NA	NA	NO	NA	NA	NO	NA	NA	NA	NO	NO	NO	NA
Chromosome 13	CM001594.1	44186001	44186250	*	2.38583e-07	5.14798e-05	-27.0235	NO	NA	NA	NO	NA	NA	NO	NA	NA	NA	NO	NO	NO	NA
Chromosome 13	CM001594.1	59482251	59482500	*	4.57205e-18	9.94406e-15	-48.6339	NO	NA	NA	NO	NA	NA	NO	NA	NA	NA	NO	NO	NO	NA
Chromosome 13	CM001594.1	61289751	61290000	*	1.09785e-07	2.73195e-05	48.3162	NO	NA	NA	NO	NA	NA	NO	NA	NA	NA	NO	NO	YES	BovB
Chromosome 13	CM001594.1	73181001	73181250	*	4.60711e-13	4.35913e-10	52.2648	NO	NA	NA	NO	NA	NA	NO	NA	NA	NA	NO	NO	NO	NA
Chromosome 13	CM001594.1	77816751	77817000	*	4.92289e-19	1.24625e-15	-67.6093	NO	NA	NA	NO	NA	NA	NO	NA	NA	NA	NO	NO	NO	NA
Chromosome 13	CM001594.1	77907251	77907500	*	1.31391e-11	9.69358e-09	-35.3795	NO	NA	NA	NO	NA	NA	NO	NA	NA	NA	NO	NO	NO	NA
Chromosome 14	CM001595.1	13106501	13106750	*	7.98337e-18	1.67125e-14	-63.0155	NO	NA	NA	NO	NA	NA	NO	NA	NA	NA	NO	NO	NO	NA
Chromosome 14	CM001595.1	17661001	17661250	*	3.63766e-06	0.000509799	26.4485	NO	NA	NA	NO	NA	NA	NO	NA	NA	NA	NO	NO	YES	MIRb
Chromosome 14	CM001595.1	17796001	17796250	*	2.55015e-14	3.05058e-11	61.9349	NO	NA	NA	NO	NA	NA	NO	NA	NA	NA	NO	NO	NO	NA
Chromosome 14	CM001595.1	43104501	43104750	*	5.57729e-30	3.45942e-26	-74.7677	NO	NA	NA	NO	NA	NA	NO	NA	NA	NA	NO	NO	NO	NA
Chromosome 14	CM001595.1	45557751	45558000	*	7.36083e-05	0.00554788	44.3348	NO	NA	NA	NO	NA	NA	NO	NA	NA	NA	NO	NO	NO	NA
Chromosome 14	CM001595.1	53522001	53522250	*	3.3483e-06	0.000478455	49.3357	NO	NA	NA	NO	NA	NA	NO	NA	NA	NA	NO	NO	YES	MIRb
Chromosome 14	CM001595.1	53946001	53946250	*	4.02886e-07	8.15869e-05	-31.8919	NO	NA	NA	NO	NA	NA	NO	NA	NA	NA	NO	NO	NO	NA
Chromosome 14	CM001595.1	55187751	55188000	*	5.93663e-06	0.000749226	-33.3333	NO	NA	NA	NO	NA	NA	NO	NA	NA	NA	NO	NO	NO	NA
Chromosome 14	CM001595.1	59214251	59214500	*	1.7766e-10	9.62888e-08	-42.381	NO	NA	NA	NO	NA	NA	NO	NA	NA	NA	NO	NO	YES	L2
Chromosome 14	CM001595.1	62632001	62632250	*	1.14159e-07	2.83237e-05	59.7102	NO	NA	NA	NO	NA	NA	NO	NA	NA	NA	NO	NO	NO	NA
Chromosome 15	CM001596.1	27405501	27405750	*	2.01407e-08	6.21181e-06	-51.8462	NO	NA	NA	NO	NA	NA	NO	NA	NA	NA	NO	NO	YES	Bov-tA1
Chromosome 15	CM001596.1	52189751	52190000	*	3.64839e-16	5.8191e-13	56.7878	NO	NA	NA	NO	NA	NA	NO	NA	NA	NA	NO	NO	NO	NA
Chromosome 15	CM001596.1	73454251	73454500	*	2.44855e-13	2.41215e-10	-58.6957	NO	NA	NA	NO	NA	NA	NO	NA	NA	NA	NO	NO	NO	NA
Chromosome 15	CM001596.1	78057001	78057250	*	0.00342256	0.0923385	55.8673	NO	NA	NA	NO	NA	NA	NO	NA	NA	NA	NO	NO	NO	NA
Chromosome 16	CM001597.1	69206751	69207000	*	6.92322e-11	4.18574e-08	73.5446	NO	NA	NA	NO	NA	NA	NO	NA	NA	NA	NO	NO	NO	NA
Chromosome 16	CM001597.1	70707001	70707250	*	4.03679e-11	2.64083e-08	70.8204	NO	NA	NA	NO	NA	NA	NO	NA	NA	NA	NO	NO	NO	NA
Chromosome 16	CM001597.1	70948501	70948750	*	1.04773e-10	6.1138e-08	79.0642	NO	NA	NA	NO	NA	NA	NO	NA	NA	NA	NO	NO	NO	NA
Chromosome 16	CM001597.1	71264751	71265000	*	1.73654e-06	0.000281806	50.8015	NO	NA	NA	NO	NA	NA	NO	NA	NA	NA	NO	NO	NO	NA
Chromosome 17	CM001598.1	44734001	44734250	*	1.32152e-05	0.0014362	64.5112	NO	NA	NA	NO	NA	NA	NO	NA	NA	NA	NO	NO	YES	CHR-2B
Chromosome 17	CM001598.1	51018501	51018750	*	2.7367e-09	1.08865e-06	70.4234	NO	NA	NA	NO	NA	NA	NO	NA	NA	NA	NO	NO	YES	L2c
Chromosome 17	CM001598.1	64044751	64045000	*	8.58545e-11	5.11683e-08	40.7769	NO	NA	NA	NO	NA	NA	NO	NA	NA	NA	NO	NO	NO	NA
Chromosome 17	CM001598.1	71187751	71188000	*	0.00201962	0.0646589	31.8579	NO	NA	NA	NO	NA	NA	NO	NA	NA	NA	NO	NO	NO	NA
Chromosome 17	CM001598.1	71926251	71926500	*	9.80674e-08	2.46231e-05	-56.6506	NO	NA	NA	NO	NA	NA	NO	NA	NA	NA	NO	NO	NO	NA
Chromosome 17	CM001598.1	71972251	71972500	*	1.02765e-35	1.33147e-31	43.1152	NO	NA	NA	NO	NA	NA	NO	NA	NA	NA	NO	NO	NO	NA
Chromosome 17	CM001598.1	72146251	72146500	*	4.41784e-16	6.91466e-13	59.4366	NO	NA	NA	NO	NA	NA	NO	NA	NA	NA	NO	NO	NO	NA
Chromosome 18	CM001599.1	4568001	4568250	*	1.36614e-29	7.88938e-26	81.8911	NO	NA	NA	NO	NA	NA	NO	NA	NA	NA	NO	NO	NO	NA
Chromosome 18	CM001599.1	7015251	7015500	*	1.25773e-09	5.51403e-07	54.8504	NO	NA	NA	NO	NA	NA	NO	NA	NA	NA	NO	NO	NO	NA
Chromosome 18	CM001599.1	15759251	15759500	*	7.83826e-10	3.68734e-07	26.7934	NO	NA	NA	NO	NA	NA	NO	NA	NA	NA	NO	NO	YES	Bov-tA2
Chromosome 18	CM001599.1	33525751	33526000	*	2.38725e-17	4.70353e-14	-63.5417	NO	NA	NA	NO	NA	NA	NO	NA	NA	NA	NO	NO	YES	MIRb
Chromosome 18	CM001599.1	57252501	57252750	*	2.00515e-19	5.41626e-16	-55.942	NO	NA	NA	NO	NA	NA	NO	NA	NA	NA	NO	NO	NO	NA
Chromosome 18	CM001599.1	60140251	60140500	*	1.11618e-08	3.7278e-06	63.4477	NO	NA	NA	NO	NA	NA	NO	NA	NA	NA	NO	NO	NO	NA
Chromosome 18	CM001599.1	64184751	64185000	*	0.000398985	0.0203283	-60.8251	NO	NA	NA	NO	NA	NA	NO	NA	NA	NA	NO	NO	YES	BovB
Chromosome 18	CM001599.1	65154001	65154250	*	0.00011852	0.00796825	-32.5945	NO	NA	NA	NO	NA	NA	NO	NA	NA	NA	NO	NO	NO	NA
Chromosome 18	CM001599.1	66855001	66855250	*	8.06694e-11	4.84227e-08	28.1107	NO	NA	NA	NO	NA	NA	NO	NA	NA	NA	NO	NO	NO	NA
Chromosome 19	CM001600.1	11392001	11392250	*	1.51368e-20	4.69444e-17	68.0943	NO	NA	NA	NO	NA	NA	NO	NA	NA	NA	NO	NO	NO	NA
Chromosome 19	CM001600.1	11513501	11513750	*	2.38322e-12	2.01578e-09	-37.6009	NO	NA	NA	NO	NA	NA	NO	NA	NA	NA	NO	NO	NO	NA
Chromosome 19	CM001600.1	51178751	51179000	*	8.26779e-29	4.46655e-25	73.0769	NO	NA	NA	NO	NA	NA	NO	NA	NA	NA	NO	NO	NO	NA
Chromosome 19	CM001600.1	53524251	53524500	*	5.35315e-20	1.46968e-16	-37.0114	NO	NA	NA	NO	NA	NA	NO	NA	NA	NA	NO	NO	NO	NA
Chromosome 19	CM001600.1	54150251	54150500	*	3.36072e-16	5.46436e-13	-69.5601	NO	NA	NA	NO	NA	NA	NO	NA	NA	NA	NO	NO	NO	NA
Chromosome 19	CM001600.1	58328501	58328750	*	3.60821e-10	1.83671e-07	-40.3727	NO	NA	NA	NO	NA	NA	NO	NA	NA	NA	NO	NO	YES	L2a
Chromosome 19	CM001600.1	58370251	58370500	*	2.40665e-06	0.000366074	55.8951	NO	NA	NA	NO	NA	NA	NO	NA	NA	NA	NO	NO	NO	NA
Chromosome 19	CM001600.1	58378001	58378250	*	3.46127e-07	7.07775e-05	35.2941	NO	NA	NA	NO	NA	NA	NO	NA	NA	NA	NO	NO	NO	NA
Chromosome 19	CM001600.1	58549501	58549750	*	7.48118e-10	3.54927e-07	-62.724	NO	NA	NA	NO	NA	NA	NO	NA	NA	NA	NO	NO	NO	NA
Chromosome 19	CM001600.1	58961001	58961250	*	4.58865e-07	9.12677e-05	26.0096	NO	NA	NA	NO	NA	NA	NO	NA	NA	NA	NO	NO	NO	NA
Chromosome 19	CM001600.1	59209751	59210000	*	1.47527e-14	1.83014e-11	26.5887	NO	NA	NA	NO	NA	NA	NO	NA	NA	NA	NO	NO	NO	NA
Chromosome 19	CM001600.1	60403251	60403500	*	0.00309834	0.0864955	31.5804	NO	NA	NA	NO	NA	NA	NO	NA	NA	NA	NO	NO	NO	NA
Chromosome 19	CM001600.1	60444251	60444500	*	3.61318e-14	4.26133e-11	-55.1973	NO	NA	NA	NO	NA	NA	NO	NA	NA	NA	NO	NO	NO	NA
Chromosome 20	CM001601.1	9815251	9815500	*	2.44872e-19	6.50942e-16	56.6256	NO	NA	NA	NO	NA	NA	NO	NA	NA	NA	NO	NO	NO	NA
Chromosome 20	CM001601.1	15333251	15333500	*	6.84242e-08	1.7905e-05	-30.375	NO	NA	NA	NO	NA	NA	NO	NA	NA	NA	NO	NO	NO	NA
Chromosome 20	CM001601.1	50756751	50757000	*	4.36894e-05	0.00368604	36.7757	NO	NA	NA	NO	NA	NA	NO	NA	NA	NA	NO	NO	NO	NA
Chromosome 21	CM001602.1	17212001	17212250	*	1.6211e-18	3.87844e-15	-26.8226	NO	NA	NA	NO	NA	NA	NO	NA	NA	NA	NO	NO	NO	NA
Chromosome 21	CM001602.1	24318751	24319000	*	1.25757e-23	4.57844e-20	68.3428	NO	NA	NA	NO	NA	NA	NO	NA	NA	NA	NO	NO	NO	NA
Chromosome 21	CM001602.1	41542251	41542500	*	0.00263416	0.0774084	-27.7778	NO	NA	NA	NO	NA	NA	NO	NA	NA	NA	NO	NO	NO	NA
Chromosome 21	CM001602.1	43598251	43598500	*	0.000360783	0.018794	-26.0078	NO	NA	NA	NO	NA	NA	NO	NA	NA	NA	NO	NO	YES	MER20
Chromosome 21	CM001602.1	44512001	44512250	*	2.39746e-29	1.33836e-25	-54.027	NO	NA	NA	NO	NA	NA	NO	NA	NA	NA	NO	NO	NO	NA
Chromosome 21	CM001602.1	45376001	45376250	*	8.27808e-24	3.30084e-20	-75.969	NO	NA	NA	NO	NA	NA	NO	NA	NA	NA	NO	NO	NO	NA
Chromosome 21	CM001602.1	46890251	46890500	*	0.000141553	0.00913534	26.8874	NO	NA	NA	NO	NA	NA	NO	NA	NA	NA	NO	NO	NO	NA
Chromosome 21	CM001602.1	48696751	48697000	*	3.81359e-12	3.07054e-09	-61.4948	NO	NA	NA	NO	NA	NA	NO	NA	NA	NA	NO	NO	NO	NA
Chromosome 21	CM001602.1	49007251	49007500	*	1.78715e-14	2.18466e-11	-25.8093	NO	NA	NA	NO	NA	NA	NO	NA	NA	NA	NO	NO	NO	NA
Chromosome 21	CM001602.1	49378751	49379000	*	5.11038e-06	0.000669155	35.8187	NO	NA	NA	NO	NA	NA	NO	NA	NA	NA	NO	NO	NO	NA
Chromosome 21	CM001602.1	49497751	49498000	*	0.00351148	0.0939275	25.5958	NO	NA	NA	NO	NA	NA	NO	NA	NA	NA	NO	NO	NO	NA
Chromosome 21	CM001602.1	49898751	49899000	*	5.59423e-08	1.50197e-05	46.9761	NO	NA	NA	NO	NA	NA	NO	NA	NA	NA	NO	NO	NO	NA
Chromosome 22	CM001603.1	47353001	47353250	*	2.26587e-05	0.00220494	-38.3333	NO	NA	NA	NO	NA	NA	NO	NA	NA	NA	NO	NO	NO	NA
Chromosome 22	CM001603.1	49124251	49124500	*	1.14969e-10	6.66232e-08	-27.8809	NO	NA	NA	NO	NA	NA	NO	NA	NA	NA	NO	NO	NO	NA
Chromosome 22	CM001603.1	49385251	49385500	*	4.51406e-35	4.44695e-31	76.8875	NO	NA	NA	NO	NA	NA	NO	NA	NA	NA	NO	NO	NO	NA
Chromosome 22	CM001603.1	50331251	50331500	*	2.9922e-14	3.55399e-11	28.1997	NO	NA	NA	NO	NA	NA	NO	NA	NA	NA	NO	NO	YES	BovB
Chromosome 23	CM001604.1	1568501	1568750	*	5.73755e-06	0.000728494	67.5394	NO	NA	NA	NO	NA	NA	NO	NA	NA	NA	NO	NO	NO	NA
Chromosome 23	CM001604.1	3201501	3201750	*	9.09458e-15	1.16267e-11	56.3985	NO	NA	NA	NO	NA	NA	NO	NA	NA	NA	NO	NO	NO	NA
Chromosome 23	CM001604.1	19833751	19834000	*	2.67071e-17	5.14105e-14	65.1942	NO	NA	NA	NO	NA	NA	NO	NA	NA	NA	NO	NO	NO	NA
Chromosome 23	CM001604.1	21289251	21289500	*	8.32294e-18	1.72082e-14	-64.4947	NO	NA	NA	NO	NA	NA	NO	NA	NA	NA	NO	NO	NO	NA
Chromosome 23	CM001604.1	49677251	49677500	*	1.35591e-28	7.0962e-25	-71.3248	NO	NA	NA	NO	NA	NA	NO	NA	NA	NA	NO	NO	NO	NA
Chromosome 24	CM001605.1	282251	282500	*	1.03355e-35	1.33147e-31	79.5455	NO	NA	NA	NO	NA	NA	NO	NA	NA	NA	NO	NO	NO	NA
Chromosome 24	CM001605.1	472501	472750	*	0.000125706	0.00832109	46.4452	NO	NA	NA	NO	NA	NA	NO	NA	NA	NA	NO	NO	NO	NA
Chromosome 24	CM001605.1	2017001	2017250	*	3.32456e-10	1.70789e-07	-51.633	NO	NA	NA	NO	NA	NA	NO	NA	NA	NA	NO	NO	NO	NA
Chromosome 24	CM001605.1	2067251	2067500	*	2.86995e-05	0.00264232	-31.7556	NO	NA	NA	NO	NA	NA	NO	NA	NA	NA	NO	NO	NO	NA
Chromosome 24	CM001605.1	2381251	2381500	*	4.9858e-19	1.24625e-15	58.8211	NO	NA	NA	NO	NA	NA	NO	NA	NA	NA	NO	NO	NO	NA
Chromosome 24	CM001605.1	26398501	26398750	*	0.00220624	0.068831	29.0096	NO	NA	NA	NO	NA	NA	NO	NA	NA	NA	NO	NO	NO	NA
Chromosome 24	CM001605.1	35447251	35447500	*	2.70687e-16	4.48838e-13	38.09	NO	NA	NA	NO	NA	NA	NO	NA	NA	NA	NO	NO	YES	CHR-2
Chromosome 24	CM001605.1	37208501	37208750	*	0.000786357	0.0334077	58.6111	NO	NA	NA	NO	NA	NA	NO	NA	NA	NA	NO	NO	NO	NA
Chromosome 24	CM001605.1	39070251	39070500	*	2.25413e-06	0.000348252	57.7973	NO	NA	NA	NO	NA	NA	NO	NA	NA	NA	NO	NO	NO	NA
Chromosome 24	CM001605.1	41006001	41006250	*	0.000454699	0.0223641	-27.1295	NO	NA	NA	NO	NA	NA	NO	NA	NA	NA	NO	NO	NO	NA
Chromosome 24	CM001605.1	41931501	41931750	*	8.81422e-21	2.78517e-17	59.1987	NO	NA	NA	NO	NA	NA	NO	NA	NA	NA	NO	NO	NO	NA
Chromosome 25	CM001606.1	45079251	45079500	*	8.56199e-16	1.26894e-12	70.8931	NO	NA	NA	NO	NA	NA	NO	NA	NA	NA	NO	NO	YES	HAL1
Chromosome 26	CM001607.1	12877251	12877500	*	7.15831e-06	0.000869341	28.2355	NO	NA	NA	NO	NA	NA	NO	NA	NA	NA	NO	NO	NO	NA
Chromosome 26	CM001607.1	36746001	36746250	*	2.66775e-20	7.97813e-17	-71.9986	NO	NA	NA	NO	NA	NA	NO	NA	NA	NA	NO	NO	YES	MIR
Chromosome 26	CM001607.1	37037751	37038000	*	3.75042e-20	1.08292e-16	-70.098	NO	NA	NA	NO	NA	NA	NO	NA	NA	NA	NO	NO	NO	NA
Chromosome X	CM001608.1	37254001	37254250	*	3.13638e-06	0.000453199	-27.532	NO	NA	NA	NO	NA	NA	NO	NA	NA	NA	NO	NO	NO	NA
Chromosome 3	CM001584.1	136736501	136736750	*	2.37863e-06	0.000362801	-27.169	NO	NA	NA	YES	ENSOART00000020479	C1QL4	YES	1519	ENSOART00000020479	C1QL4	YES	YES	NO	NA
Chromosome 8	CM001589.1	90454251	90454500	*	3.2709e-09	1.27097e-06	50.9487	NO	NA	NA	YES	ENSOART00000029119	ENSOART00000029119	NO	NA	NA	NA	YES	YES	NO	NA
Chromosome 3	CM001584.1	2467251	2467500	*	2.39294e-06	0.000364652	76.2472	NO	NA	NA	YES	ENSOART00000003513	ENSOART00000003513	YES	-1816	ENSOART00000003513	ENSOART00000003513	NO	YES	NO	NA
Chromosome 4	CM001585.1	118749751	118750000	*	1.22833e-10	7.02087e-08	53.2503	NO	NA	NA	YES	ENSOART00000008710	NCAPG2	YES	13616	ENSOART00000026686	5S_rRNA	NO	YES	NO	NA
Chromosome 6	CM001587.1	114489751	114490000	*	6.03985e-07	0.000116269	63.199	NO	NA	NA	YES	ENSOART00000028638	ENSOART00000028638	YES	-12448	ENSOART00000028638	ENSOART00000028638	NO	YES	NO	NA
Chromosome 6	CM001587.1	116391251	116391500	*	1.16723e-10	6.74065e-08	46.9805	NO	NA	NA	YES	ENSOART00000017613	ENSOART00000017613	YES	3133	ENSOART00000017613	ENSOART00000017613	NO	YES	NO	NA
Chromosome 20	CM001601.1	11654001	11654250	*	5.95533e-05	0.00467145	50.4948	NO	NA	NA	YES	ENSOART00000016399	MDGA1	YES	1311	ENSOART00000016399	MDGA1	NO	YES	NO	NA
Chromosome 20	CM001601.1	49447251	49447500	*	5.42398e-07	0.000105852	60.3604	NO	NA	NA	YES	ENSOART00000001656	RIPK1	YES	7570	ENSOART00000001257	ENSOART00000001257	NO	YES	NO	NA
Chromosome 3	CM001584.1	43501	43750	*	2.0299e-27	9.71295e-24	82.563	NO	NA	NA	YES	ENSOART00000000412	ENSOART00000000412	NO	NA	NA	NA	YES	NO	NO	NA
Chromosome 3	CM001584.1	220962001	220962250	*	1.59637e-17	3.22107e-14	44.3347	NO	NA	NA	YES	ENSOART00000028049	ENSOART00000028049	NO	NA	NA	NA	YES	NO	NO	NA
Chromosome 3	CM001584.1	2275001	2275250	*	2.6705e-44	7.45394e-40	-89.1847	NO	NA	NA	YES	ENSOART00000028049	ENSOART00000028049	NO	NA	NA	NA	NO	NO	NO	NA
Chromosome 3	CM001584.1	7270751	7271000	*	4.95019e-06	0.000653287	-33.3333	NO	NA	NA	YES	ENSOART00000009586	PTPA	NO	NA	NA	NA	NO	NO	NO	NA
Chromosome 3	CM001584.1	86242751	86243000	*	1.47132e-12	1.28337e-09	-63.2081	NO	NA	NA	YES	ENSOART00000027973	ENSOART00000027973	YES	11710	ENSOART00000027973	ENSOART00000027973	NO	NO	YES	MIR
Chromosome 3	CM001584.1	100216251	100216500	*	6.11119e-09	2.22008e-06	-55.5954	NO	NA	NA	YES	ENSOART00000014400	CNOT11	YES	5028	ENSOART00000014400	CNOT11	NO	NO	YES	L1M5
Chromosome 3	CM001584.1	220655001	220655250	*	3.85411e-10	1.93831e-07	45.8716	NO	NA	NA	YES	ENSOART00000021157	PPARA	NO	NA	NA	NA	NO	NO	NO	NA
Chromosome 4	CM001585.1	116855501	116855750	*	4.37147e-20	1.24085e-16	64.2933	NO	NA	NA	YES	ENSOART00000007415	RBM33	NO	NA	NA	NA	NO	NO	NO	NA
Chromosome 5	CM001586.1	18157001	18157250	*	0.000350637	0.0183966	49.6468	NO	NA	NA	YES	ENSOART00000013867	CELF5	YES	18416	ENSOART00000013867	CELF5	NO	NO	YES	L2a
Chromosome 6	CM001587.1	113535001	113535250	*	1.17402e-09	5.21528e-07	57.1315	NO	NA	NA	YES	ENSOART00000028637	ENSOART00000028637	YES	13742	ENSOART00000012945	ENSOART00000012945	NO	NO	NO	NA
Chromosome 6	CM001587.1	114320501	114320750	*	8.07979e-08	2.06587e-05	29.8986	NO	NA	NA	YES	ENSOART00000012888	ENSOART00000012888	NO	NA	NA	NA	NO	NO	YES	BovB
Chromosome 7	CM001588.1	680501	680750	*	0.000695821	0.0304895	-29.3996	NO	NA	NA	YES	ENSOART00000017436	MCC	NO	NA	NA	NA	NO	NO	NO	NA
Chromosome 7	CM001588.1	12056751	12057000	*	3.92359e-11	2.57684e-08	-30.0715	NO	NA	NA	YES	ENSOART00000019453	ENSOART00000019453	NO	NA	NA	NA	NO	NO	NO	NA
Chromosome 10	CM001591.1	86238751	86239000	*	1.2486e-08	4.09209e-06	52.3684	NO	NA	NA	YES	ENSOART00000009412	C13orf46	YES	5590	ENSOART00000009412	C13orf46	NO	NO	NO	NA
Chromosome 3	CM001584.1	19476251	19476500	*	1.56517e-30	1.00816e-26	-85.2317	YES	ENSOART00000016791	ODC1	NO	NA	NA	YES	4253	ENSOART00000016791	ODC1	NO	NO	NO	NA
Chromosome 3	CM001584.1	207812501	207812750	*	1.81252e-13	1.8286e-10	52.605	YES	ENSOART00000008438	IFFO1	YES	ENSOART00000008438	IFFO1	YES	8105	ENSOART00000008438	IFFO1	YES	YES	NO	NA
Chromosome 5	CM001586.1	16617001	16617250	*	3.93187e-10	1.96561e-07	72.0328	YES	ENSOART00000008908	PTPRS	YES	ENSOART00000008908	PTPRS	YES	9250	ENSOART00000008980	ENSOART00000008980	YES	YES	NO	NA
Chromosome 8	CM001589.1	89757751	89758000	*	0.00257467	0.0762218	26.1714	YES	ENSOART00000005494	THBS2	YES	ENSOART00000005494	THBS2	YES	5186	ENSOART00000029116	ENSOART00000029116	YES	YES	NO	NA
Chromosome 10	CM001591.1	84585251	84585500	*	4.2696e-05	0.0036223	35.6496	YES	ENSOART00000007445	ENSOART00000007445	YES	ENSOART00000007445	ENSOART00000007445	YES	7616	ENSOART00000007445	ENSOART00000007445	YES	YES	NO	NA
Chromosome 3	CM001584.1	103724001	103724250	*	6.03938e-11	3.73609e-08	-61.8284	YES	ENSOART00000015059	FER1L5	YES	ENSOART00000015059	FER1L5	YES	-12582	ENSOART00000018028	ENSOART00000018028	NO	YES	NO	NA
Chromosome 5	CM001586.1	18730001	18730250	*	3.39945e-16	5.47419e-13	53.1136	YES	ENSOART00000015006	TMPRSS9	YES	ENSOART00000015006	TMPRSS9	NO	NA	NA	NA	NO	YES	NO	NA
Chromosome 3	CM001584.1	299251	299500	*	1.24554e-09	5.47489e-07	46.789	YES	ENSOART00000000688	EHMT1	YES	ENSOART00000000688	EHMT1	NO	NA	NA	NA	YES	NO	NO	NA
Chromosome 3	CM001584.1	220867751	220868000	*	1.42848e-08	4.6006e-06	27.6991	YES	ENSOART00000021244	CELSR1	YES	ENSOART00000021244	CELSR1	YES	-4828	ENSOART00000028049	ENSOART00000028049	YES	NO	NO	NA
Chromosome 3	CM001584.1	224096501	224096750	*	7.68935e-17	1.41512e-13	51.3497	YES	ENSOART00000021717	CPT1B	YES	ENSOART00000021717	CPT1B	YES	5542	ENSOART00000021717	CPT1B	YES	NO	NO	NA
Chromosome 6	CM001587.1	116570001	116570250	*	1.04491e-08	3.52102e-06	28.7686	YES	ENSOART00000017818	GAK	YES	ENSOART00000017818	GAK	YES	6606	ENSOART00000017818	GAK	YES	NO	NO	NA
Chromosome 3	CM001584.1	162126501	162126750	*	9.02316e-06	0.00105013	31.0731	YES	ENSOART00000008002	LRP1	YES	ENSOART00000008002	LRP1	YES	-13868	ENSOART00000019459	NXPH4	NO	NO	NO	NA
Chromosome 3	CM001584.1	217513251	217513500	*	2.41094e-05	0.0023138	-32.4885	YES	ENSOART00000020712	CYB5R3	YES	ENSOART00000020712	CYB5R3	YES	5086	ENSOART00000020712	CYB5R3	NO	NO	NO	NA
Chromosome 7	CM001588.1	20703001	20703250	*	5.50639e-27	2.56158e-23	39.2817	YES	ENSOART00000020972	CARMIL3	YES	ENSOART00000020972	CARMIL3	YES	3223	ENSOART00000020972	CARMIL3	NO	NO	NO	NA
Chromosome 9	CM001590.1	14119751	14120000	*	4.28595e-31	3.12079e-27	64.1189	YES	ENSOART00000028516	ENSOART00000028516	YES	ENSOART00000028516	ENSOART00000028516	NO	NA	NA	NA	NO	NO	NO	NA
Chromosome 9	CM001590.1	54460501	54460750	*	0.00182169	0.0603528	-26.2484	NO	NA	NA	NO	NA	NA	YES	-796	ENSOART00000008149	ENSOART00000008149	NO	NO	YES	BovB
Chromosome 20	CM001601.1	10174751	10175000	*	0.00345043	0.0928425	40.5615	NO	NA	NA	NO	NA	NA	YES	-181	ENSOART00000014141	MAPK13	NO	NO	NO	NA
Chromosome 3	CM001584.1	136063251	136063500	*	8.91238e-16	1.29708e-12	-57.0621	YES	ENSOART00000019647	ASIC1	YES	ENSOART00000019647	ASIC1	YES	151	ENSOART00000019647	ASIC1	NO	YES	NO	NA
Chromosome 7	CM001588.1	62280751	62281000	*	4.72645e-05	0.00391663	47.7822	YES	ENSOART00000022940	DUOXA2	YES	ENSOART00000022940	DUOXA2	YES	0	ENSOART00000022943	DUOX2	NO	YES	NO	NA
Chromosome 5	CM001586.1	41228751	41229000	*	1.44486e-11	1.05206e-08	-40.2183	YES	ENSOART00000012754	DAZAP1	YES	ENSOART00000012754	DAZAP1	YES	72	ENSOART00000012754	DAZAP1	NO	NO	NO	NA

## Sheet: DMC_Summary
chr_molecule_name	chr	start	end	strand	pvalue	qvalue	meth.diff	Within_Exon?	Exon_GeneID	Exon_GeneName	Within_Intron?	Intron_GeneID	Intron_GeneName	Within_20kbTSS?	Distance_To_TSS	TSS_NearestGeneID	TSS_NearestGeneName	Within_CpG_Island_Feature?	Within_CpG_Island_Flank?	Within_Repetitive_Element?	RepetitiveElement_Name
Chromosome 6	CM001587.1	116443780	116443780	+	3.42175e-07	0.00363606	34.1568	YES	ENSOART00000028655	ENSOART00000028655	YES	ENSOART00000028655	ENSOART00000028655	YES	1741	ENSOART00000028655	ENSOART00000028655	YES	NO	NO	NA
Chromosome 9	CM001590.1	14243961	14243961	+	1.00003e-05	0.0462074	-42.5788	YES	ENSOART00000028519	ENSOART00000028519	YES	ENSOART00000028519	ENSOART00000028519	YES	640	ENSOART00000028519	ENSOART00000028519	NO	YES	NO	NA
Chromosome 9	CM001590.1	14673744	14673744	-	2.03544e-06	0.0138674	-35.1185	YES	ENSOART00000028522	ENSOART00000028522	YES	ENSOART00000028522	ENSOART00000028522	YES	3295	ENSOART00000028523	ENSOART00000028523	NO	YES	NO	NA
Chromosome 3	CM001584.1	2148085	2148085	+	6.18894e-06	0.0325022	-35.5015	NO	NA	NA	YES	ENSOART00000027916	ENSOART00000027916	YES	13487	ENSOART00000027918	ENSOART00000027918	NO	YES	NO	NA
Chromosome 3	CM001584.1	2823855	2823855	-	2.86855e-06	0.0179955	25.805	NO	NA	NA	YES	ENSOART00000002463	ENSOART00000002463	YES	-5279	ENSOART00000002463	ENSOART00000002463	NO	YES	YES	CHR-2A
Chromosome 3	CM001584.1	133791603	133791603	+	8.48477e-06	0.0409564	-34.517	NO	NA	NA	YES	ENSOART00000018561	ENSOART00000018561	YES	7841	ENSOART00000018561	ENSOART00000018561	NO	NO	YES	Tigger19b
Chromosome 3	CM001584.1	210993834	210993834	+	2.9752e-09	7.49987e-05	-40.3846	NO	NA	NA	YES	ENSOART00000012568	ENSOART00000012568	YES	2290	ENSOART00000012568	ENSOART00000012568	NO	NO	NO	NA
Chromosome 3	CM001584.1	220205111	220205111	-	1.71082e-07	0.00210944	-35.4839	NO	NA	NA	YES	ENSOART00000028042	ENSOART00000028042	YES	-5291	ENSOART00000028042	ENSOART00000028042	YES	NO	NO	NA
Chromosome 3	CM001584.1	220746808	220746808	-	3.26701e-07	0.0035379	33.3333	NO	NA	NA	YES	ENSOART00000021188	ENSOART00000021188	YES	10008	ENSOART00000021188	ENSOART00000021188	YES	NO	NO	NA
Chromosome 3	CM001584.1	221413789	221413789	+	6.95545e-08	0.00103815	34.837	NO	NA	NA	YES	ENSOART00000028051	ENSOART00000028051	YES	3379	ENSOART00000028051	ENSOART00000028051	YES	NO	NO	NA
Chromosome 5	CM001586.1	4732830	4732830	+	1.31963e-06	0.0100741	30.5936	NO	NA	NA	YES	ENSOART00000014091	ENSOART00000014091	YES	6494	ENSOART00000014091	ENSOART00000014091	NO	NO	NO	NA
Chromosome 5	CM001586.1	35760034	35760034	+	4.50244e-07	0.00431688	37.0191	NO	NA	NA	YES	ENSOART00000027212	ENSOART00000027212	YES	-3018	ENSOART00000027212	ENSOART00000027212	NO	NO	NO	NA
Chromosome 6	CM001587.1	115719058	115719058	+	2.32732e-07	0.00271467	-42.902	NO	NA	NA	YES	ENSOART00000016608	ENSOART00000016608	YES	-77	ENSOART00000016608	ENSOART00000016608	YES	NO	NO	NA
Chromosome 6	CM001587.1	115758522	115758522	+	4.41476e-07	0.00428027	-31.25	NO	NA	NA	YES	ENSOART00000028650	ENSOART00000028650	YES	-3499	ENSOART00000028650	ENSOART00000028650	NO	YES	NO	NA
Chromosome 6	CM001587.1	115758523	115758523	-	8.26754e-08	0.00118713	-32.8358	NO	NA	NA	YES	ENSOART00000028650	ENSOART00000028650	YES	-3498	ENSOART00000028650	ENSOART00000028650	NO	YES	NO	NA
Chromosome 6	CM001587.1	116347338	116347338	-	1.11293e-06	0.00884389	-34.7097	NO	NA	NA	YES	ENSOART00000017575	ENSOART00000017575	YES	5089	ENSOART00000017575	ENSOART00000017575	YES	NO	NO	NA
Chromosome 6	CM001587.1	116353880	116353880	-	1.87148e-06	0.0129935	49.9398	NO	NA	NA	YES	ENSOART00000017575	ENSOART00000017575	YES	11631	ENSOART00000017575	ENSOART00000017575	NO	YES	NO	NA
Chromosome 6	CM001587.1	116402438	116402438	-	8.16303e-07	0.007015	36.3547	NO	NA	NA	YES	ENSOART00000017620	ENSOART00000017620	YES	4167	ENSOART00000017620	ENSOART00000017620	YES	NO	NO	NA
Chromosome 6	CM001587.1	116447231	116447231	+	3.0171e-06	0.0185751	-38.2687	NO	NA	NA	YES	ENSOART00000028655	ENSOART00000028655	YES	-1712	ENSOART00000028655	ENSOART00000028655	NO	YES	YES	Bov-tA2
Chromosome 9	CM001590.1	93882950	93882950	+	4.24314e-08	0.00069007	-39.2653	NO	NA	NA	YES	ENSOART00000017817	ENSOART00000017817	YES	363	ENSOART00000017817	ENSOART00000017817	NO	YES	YES	Bov-tA1
Chromosome 9	CM001590.1	93883003	93883003	+	8.21253e-08	0.00118298	-39.2653	NO	NA	NA	YES	ENSOART00000017817	ENSOART00000017817	YES	416	ENSOART00000017817	ENSOART00000017817	NO	YES	YES	Bov-tA1
Chromosome 9	CM001590.1	93883042	93883042	+	8.79705e-06	0.0420611	-35.7125	NO	NA	NA	YES	ENSOART00000017817	ENSOART00000017817	YES	455	ENSOART00000017817	ENSOART00000017817	NO	YES	YES	Bov-tA1
Chromosome 10	CM001591.1	82171915	82171915	-	6.76536e-07	0.00597224	27.1186	NO	NA	NA	YES	ENSOART00000005978	ENSOART00000005978	YES	18151	ENSOART00000005978	ENSOART00000005978	NO	NO	NO	NA
Chromosome 6	CM001587.1	115234061	115234061	+	8.33265e-06	0.0404806	-36.6453	NO	NA	NA	YES	ENSOART00000016079	ADD1	YES	12791	ENSOART00000016007	ENSOART00000016007	NO	YES	NO	NA
Chromosome 3	CM001584.1	220858089	220858089	-	5.51513e-06	0.0297557	35.9184	NO	NA	NA	YES	ENSOART00000021244	CELSR1	YES	-14739	ENSOART00000028049	ENSOART00000028049	NO	YES	NO	NA
Chromosome 3	CM001584.1	220881688	220881688	-	2.23588e-05	0.0843448	-26.2295	NO	NA	NA	YES	ENSOART00000021244	CELSR1	YES	8862	ENSOART00000028049	ENSOART00000028049	YES	NO	NO	NA
Chromosome 3	CM001584.1	220882813	220882813	+	3.186e-10	1.13829e-05	-43.4401	NO	NA	NA	YES	ENSOART00000021244	CELSR1	YES	9987	ENSOART00000028049	ENSOART00000028049	YES	NO	NO	NA
Chromosome 3	CM001584.1	220891817	220891817	+	2.75073e-10	9.90576e-06	-41.1077	NO	NA	NA	YES	ENSOART00000021244	CELSR1	YES	18991	ENSOART00000028049	ENSOART00000028049	NO	NO	NO	NA
Chromosome 5	CM001586.1	4079114	4079114	-	6.35194e-06	0.0332237	33.4737	NO	NA	NA	YES	ENSOART00000011348	COPE	YES	-6198	ENSOART00000011467	ENSOART00000011467	NO	NO	NO	NA
Chromosome 6	CM001587.1	115026295	115026295	-	1.43058e-06	0.0107115	35.0414	NO	NA	NA	YES	ENSOART00000015395	HTT	YES	7271	ENSOART00000028642	ENSOART00000028642	YES	NO	NO	NA
Chromosome 6	CM001587.1	115026431	115026431	-	2.34128e-06	0.0154186	-44.5	NO	NA	NA	YES	ENSOART00000015395	HTT	YES	7407	ENSOART00000028642	ENSOART00000028642	YES	NO	NO	NA
Chromosome 6	CM001587.1	115027020	115027020	+	3.58663e-06	0.0213851	29.955	NO	NA	NA	YES	ENSOART00000015395	HTT	YES	7996	ENSOART00000028642	ENSOART00000028642	NO	YES	NO	NA
Chromosome 6	CM001587.1	115027052	115027052	+	1.79154e-05	0.0718108	28.2601	NO	NA	NA	YES	ENSOART00000015395	HTT	YES	8028	ENSOART00000028642	ENSOART00000028642	NO	YES	NO	NA
Chromosome 6	CM001587.1	115028202	115028202	-	1.048e-05	0.0479841	40.6265	NO	NA	NA	YES	ENSOART00000015395	HTT	YES	9178	ENSOART00000028642	ENSOART00000028642	NO	YES	NO	NA
Chromosome 6	CM001587.1	115038299	115038299	-	7.52448e-06	0.0377675	-32	NO	NA	NA	YES	ENSOART00000015395	HTT	YES	19275	ENSOART00000028642	ENSOART00000028642	NO	YES	NO	NA
Chromosome 3	CM001584.1	133962558	133962558	-	6.17651e-08	0.000953248	32.437	NO	NA	NA	YES	ENSOART00000018705	KRT7	YES	11762	ENSOART00000018695	ENSOART00000018695	NO	NO	NO	NA
Chromosome 3	CM001584.1	160418079	160418079	+	6.99735e-07	0.0061531	-36.6491	NO	NA	NA	YES	ENSOART00000005128	LRIG3	YES	4172	ENSOART00000024116	ENSOART00000024116	NO	NO	NO	NA
Chromosome 3	CM001584.1	160418107	160418107	+	8.84226e-08	0.00124988	38.8798	NO	NA	NA	YES	ENSOART00000005128	LRIG3	YES	4200	ENSOART00000024116	ENSOART00000024116	NO	NO	NO	NA
Chromosome 3	CM001584.1	221046727	221046727	+	1.12627e-10	4.60395e-06	-28.6679	YES	ENSOART00000021264	ENSOART00000021264	NO	NA	NA	YES	369	ENSOART00000021264	ENSOART00000021264	YES	NO	NO	NA
Chromosome 3	CM001584.1	222758395	222758395	+	4.99622e-06	0.0275456	-33.6842	YES	ENSOART00000028055	ENSOART00000028055	NO	NA	NA	YES	855	ENSOART00000028055	ENSOART00000028055	NO	NO	NO	NA
Chromosome 3	CM001584.1	222758472	222758472	+	4.96384e-06	0.0274512	34.7368	YES	ENSOART00000028055	ENSOART00000028055	NO	NA	NA	YES	778	ENSOART00000028055	ENSOART00000028055	NO	NO	NO	NA
Chromosome 3	CM001584.1	222887982	222887982	+	1.65728e-06	0.0117865	-39.3189	YES	ENSOART00000028060	ENSOART00000028060	NO	NA	NA	YES	48	ENSOART00000028060	ENSOART00000028060	NO	YES	NO	NA
Chromosome 3	CM001584.1	220858492	220858492	-	4.74954e-12	2.91226e-07	42.0099	YES	ENSOART00000021244	CELSR1	NO	NA	NA	YES	-14336	ENSOART00000028049	ENSOART00000028049	NO	YES	NO	NA
Chromosome 4	CM001585.1	92878485	92878485	-	8.33993e-07	0.00708649	-46.0916	YES	ENSOART00000003671	FLNC	NO	NA	NA	YES	8202	ENSOART00000026947	ENSOART00000026947	NO	NO	NO	NA
Chromosome 6	CM001587.1	112898467	112898467	-	3.35634e-08	0.000579055	-46.9983	YES	ENSOART00000012571	GRPEL1	NO	NA	NA	YES	2965	ENSOART00000012540	ENSOART00000012540	NO	YES	NO	NA
Chromosome 8	CM001589.1	89758045	89758045	-	8.24247e-06	0.0400853	37.9874	YES	ENSOART00000005494	THBS2	NO	NA	NA	YES	5480	ENSOART00000029116	ENSOART00000029116	YES	NO	NO	NA
Chromosome 8	CM001589.1	89758844	89758844	+	1.96124e-06	0.0135037	36.5747	YES	ENSOART00000005494	THBS2	NO	NA	NA	YES	6279	ENSOART00000029116	ENSOART00000029116	YES	NO	NO	NA
Chromosome 8	CM001589.1	89758863	89758863	+	9.76992e-07	0.00806006	37.9221	YES	ENSOART00000005494	THBS2	NO	NA	NA	YES	6298	ENSOART00000029116	ENSOART00000029116	YES	NO	NO	NA
Chromosome 8	CM001589.1	89758890	89758890	+	3.11858e-07	0.00342623	39.8333	YES	ENSOART00000005494	THBS2	NO	NA	NA	YES	6325	ENSOART00000029116	ENSOART00000029116	YES	NO	NO	NA
Chromosome 8	CM001589.1	89758893	89758893	+	2.90294e-06	0.0181431	36.0833	YES	ENSOART00000005494	THBS2	NO	NA	NA	YES	6328	ENSOART00000029116	ENSOART00000029116	YES	NO	NO	NA
Chromosome 8	CM001589.1	89758920	89758920	+	3.18261e-07	0.00346632	37.75	YES	ENSOART00000005494	THBS2	NO	NA	NA	YES	6355	ENSOART00000029116	ENSOART00000029116	YES	NO	NO	NA
Chromosome 3	CM001584.1	210757500	210757500	-	2.91206e-06	0.0181501	46.9298	NO	NA	NA	NO	NA	NA	YES	-13154	ENSOART00000011742	ENSOART00000011742	NO	NO	NO	NA
Chromosome 3	CM001584.1	213124916	213124916	+	9.33981e-11	3.85261e-06	53.6885	NO	NA	NA	NO	NA	NA	YES	5648	ENSOART00000014702	ENSOART00000014702	NO	NO	NO	NA
Chromosome 3	CM001584.1	213130729	213130729	+	3.9975e-08	0.000669312	47.5802	NO	NA	NA	NO	NA	NA	YES	-167	ENSOART00000014702	ENSOART00000014702	NO	NO	NO	NA
Chromosome 3	CM001584.1	213130730	213130730	-	1.97442e-06	0.0135534	42.4877	NO	NA	NA	NO	NA	NA	YES	-168	ENSOART00000014702	ENSOART00000014702	NO	NO	NO	NA
Chromosome 3	CM001584.1	213777187	213777187	+	8.42698e-06	0.0407237	46.2454	NO	NA	NA	NO	NA	NA	YES	4299	ENSOART00000026330	ENSOART00000026330	NO	NO	NO	NA
Chromosome 3	CM001584.1	220213975	220213975	+	6.09977e-08	0.000944617	-47.7575	NO	NA	NA	NO	NA	NA	YES	3575	ENSOART00000028042	ENSOART00000028042	NO	NO	NO	NA
Chromosome 3	CM001584.1	220227495	220227495	+	1.43902e-07	0.00182928	-38.7464	NO	NA	NA	NO	NA	NA	YES	17095	ENSOART00000028042	ENSOART00000028042	NO	YES	NO	NA
Chromosome 3	CM001584.1	220227496	220227496	-	2.81492e-07	0.00316371	-39.7059	NO	NA	NA	NO	NA	NA	YES	17096	ENSOART00000028042	ENSOART00000028042	NO	YES	NO	NA
Chromosome 3	CM001584.1	220227521	220227521	+	2.90693e-08	0.000513229	31.4815	NO	NA	NA	NO	NA	NA	YES	17121	ENSOART00000028042	ENSOART00000028042	NO	YES	NO	NA
Chromosome 3	CM001584.1	220229631	220229631	-	1.56541e-05	0.0646308	-41.814	NO	NA	NA	NO	NA	NA	YES	19231	ENSOART00000028042	ENSOART00000028042	NO	YES	NO	NA
Chromosome 3	CM001584.1	220230185	220230185	-	2.98072e-08	0.000523266	-53.9308	NO	NA	NA	NO	NA	NA	YES	19785	ENSOART00000028042	ENSOART00000028042	NO	NO	NO	NA
Chromosome 3	CM001584.1	220230218	220230218	-	2.05587e-08	0.000388681	52.935	NO	NA	NA	NO	NA	NA	YES	19818	ENSOART00000028042	ENSOART00000028042	NO	NO	NO	NA
Chromosome 3	CM001584.1	221030915	221030915	+	3.76537e-06	0.0222173	26.9091	NO	NA	NA	NO	NA	NA	YES	-14257	ENSOART00000028050	ENSOART00000028050	NO	NO	NO	NA
Chromosome 3	CM001584.1	221040656	221040656	-	3.63142e-10	1.25781e-05	-33.6097	NO	NA	NA	NO	NA	NA	YES	-4516	ENSOART00000028050	ENSOART00000028050	YES	NO	NO	NA
Chromosome 3	CM001584.1	221402661	221402661	+	1.0963e-07	0.00150284	-33.7959	NO	NA	NA	NO	NA	NA	YES	-7751	ENSOART00000028051	ENSOART00000028051	YES	NO	NO	NA
Chromosome 3	CM001584.1	221417761	221417761	-	5.87462e-06	0.0312493	33.7083	NO	NA	NA	NO	NA	NA	YES	7351	ENSOART00000028051	ENSOART00000028051	YES	NO	NO	NA
Chromosome 3	CM001584.1	221418102	221418102	-	1.26198e-06	0.00973832	26.087	NO	NA	NA	NO	NA	NA	YES	7692	ENSOART00000028051	ENSOART00000028051	YES	NO	NO	NA
Chromosome 3	CM001584.1	221419813	221419813	+	2.1365e-10	8.01174e-06	36.9748	NO	NA	NA	NO	NA	NA	YES	9403	ENSOART00000028051	ENSOART00000028051	YES	NO	NO	NA
Chromosome 3	CM001584.1	221419836	221419836	+	7.6383e-11	3.23909e-06	38.4454	NO	NA	NA	NO	NA	NA	YES	9426	ENSOART00000028051	ENSOART00000028051	YES	NO	NO	NA
Chromosome 3	CM001584.1	222626129	222626129	+	7.51453e-10	2.4182e-05	50.1984	NO	NA	NA	NO	NA	NA	YES	-12172	ENSOART00000021328	ENSOART00000021328	YES	NO	NO	NA
Chromosome 3	CM001584.1	222748597	222748597	+	8.87711e-11	3.72956e-06	53.0783	NO	NA	NA	NO	NA	NA	YES	10653	ENSOART00000028055	ENSOART00000028055	NO	YES	NO	NA
Chromosome 3	CM001584.1	222748668	222748668	-	1.02878e-05	0.047306	-37.2807	NO	NA	NA	NO	NA	NA	YES	10582	ENSOART00000028055	ENSOART00000028055	NO	YES	NO	NA
Chromosome 3	CM001584.1	222905210	222905210	-	4.59728e-06	0.0257529	-25.0337	NO	NA	NA	NO	NA	NA	YES	17276	ENSOART00000028060	ENSOART00000028060	NO	NO	NO	NA
Chromosome 3	CM001584.1	223604969	223604969	+	1.85844e-06	0.0129731	35.8333	NO	NA	NA	NO	NA	NA	YES	11149	ENSOART00000021410	ENSOART00000021410	NO	YES	YES	L1MD2
Chromosome 4	CM001585.1	116641522	116641522	-	5.71999e-06	0.0305342	-39.8493	NO	NA	NA	NO	NA	NA	YES	-9624	ENSOART00000027181	ENSOART00000027181	NO	NO	YES	MLT1C
Chromosome 6	CM001587.1	109713353	109713353	-	1.75621e-09	4.74956e-05	49.6479	NO	NA	NA	NO	NA	NA	YES	-11325	ENSOART00000009495	ENSOART00000009495	NO	NO	YES	Bov-tA2
Chromosome 6	CM001587.1	112938345	112938345	+	1.44416e-06	0.0107776	-41.9051	NO	NA	NA	NO	NA	NA	YES	15295	ENSOART00000028636	ENSOART00000028636	NO	NO	NO	NA
Chromosome 6	CM001587.1	112958424	112958424	-	1.77849e-09	4.77501e-05	-45.1613	NO	NA	NA	NO	NA	NA	YES	-4786	ENSOART00000028636	ENSOART00000028636	NO	NO	NO	NA
Chromosome 6	CM001587.1	114825702	114825702	+	1.32314e-05	0.0571234	-26.9473	NO	NA	NA	NO	NA	NA	YES	4380	ENSOART00000014675	ENSOART00000014675	NO	YES	NO	NA
Chromosome 6	CM001587.1	114833265	114833265	-	1.4573e-06	0.0108018	-36.3363	NO	NA	NA	NO	NA	NA	YES	-8311	ENSOART00000014682	ENSOART00000014682	NO	NO	NO	NA
Chromosome 6	CM001587.1	114839640	114839640	+	4.47064e-06	0.0252904	-33.3977	NO	NA	NA	NO	NA	NA	YES	-1936	ENSOART00000014682	ENSOART00000014682	NO	YES	NO	NA
Chromosome 6	CM001587.1	115016727	115016727	+	5.63155e-06	0.0302042	38.3399	NO	NA	NA	NO	NA	NA	YES	-2299	ENSOART00000028642	ENSOART00000028642	YES	NO	NO	NA
Chromosome 6	CM001587.1	115017686	115017686	+	1.11094e-05	0.0505091	43.4524	NO	NA	NA	NO	NA	NA	YES	-1340	ENSOART00000028642	ENSOART00000028642	YES	NO	NO	NA
Chromosome 6	CM001587.1	116467714	116467714	+	1.25192e-05	0.0549374	42.6363	NO	NA	NA	NO	NA	NA	YES	-550	ENSOART00000017707	ENSOART00000017707	NO	YES	NO	NA
Chromosome 8	CM001589.1	90406720	90406720	-	1.14882e-07	0.00153949	-44.8291	NO	NA	NA	NO	NA	NA	YES	-18811	ENSOART00000029119	ENSOART00000029119	NO	YES	NO	NA
Chromosome 9	CM001590.1	14877232	14877232	-	3.43196e-09	8.32743e-05	37.5	NO	NA	NA	NO	NA	NA	YES	15124	ENSOART00000028524	ENSOART00000028524	YES	NO	NO	NA
Chromosome 9	CM001590.1	15340629	15340629	+	1.10897e-07	0.00151339	-46.7419	NO	NA	NA	NO	NA	NA	YES	13475	ENSOART00000002716	ENSOART00000002716	NO	NO	NO	NA
Chromosome 9	CM001590.1	93933106	93933106	-	1.1882e-07	0.00157183	-32.5	NO	NA	NA	NO	NA	NA	YES	-559	ENSOART00000028578	ENSOART00000028578	NO	YES	NO	NA
Chromosome 10	CM001591.1	84973479	84973479	+	3.08256e-07	0.00340314	-32.3377	NO	NA	NA	NO	NA	NA	YES	17349	ENSOART00000028339	ENSOART00000028339	NO	YES	YES	BovB
Chromosome 10	CM001591.1	84973545	84973545	+	7.41001e-08	0.00109235	-33.7076	NO	NA	NA	NO	NA	NA	YES	17283	ENSOART00000028339	ENSOART00000028339	NO	YES	YES	BovB
Chromosome 10	CM001591.1	84983102	84983102	+	3.24729e-09	8.05157e-05	34.0539	NO	NA	NA	NO	NA	NA	YES	7726	ENSOART00000028339	ENSOART00000028339	NO	YES	NO	NA
Chromosome 20	CM001601.1	7837557	7837557	-	7.24791e-09	0.000160424	39.6217	NO	NA	NA	NO	NA	NA	YES	11744	ENSOART00000010961	ENSOART00000010961	NO	NO	NO	NA
Chromosome 20	CM001601.1	27033554	27033554	-	1.1574e-05	0.0519564	-30.47	NO	NA	NA	NO	NA	NA	YES	-953	ENSOART00000010743	ENSOART00000010743	NO	YES	NO	NA
Chromosome 20	CM001601.1	48390099	48390099	-	5.41158e-09	0.000125409	-31.7073	NO	NA	NA	NO	NA	NA	YES	-4236	ENSOART00000021900	ENSOART00000021900	NO	NO	NO	NA
Chromosome 20	CM001601.1	48454833	48454833	-	2.50766e-06	0.0162547	39.0441	NO	NA	NA	NO	NA	NA	YES	17364	ENSOART00000021903	ENSOART00000021903	NO	NO	YES	Bov-tA3
Chromosome 20	CM001601.1	48454863	48454863	-	3.4903e-10	1.21823e-05	48.4941	NO	NA	NA	NO	NA	NA	YES	17334	ENSOART00000021903	ENSOART00000021903	NO	NO	YES	Bov-tA3
Chromosome 20	CM001601.1	50799343	50799343	-	1.11776e-06	0.00885122	-39.5039	NO	NA	NA	NO	NA	NA	YES	-4351	ENSOART00000028934	ENSOART00000028934	NO	NO	NO	NA
Chromosome X	CM001608.1	840637	840637	+	2.08729e-06	0.0140937	49.74	NO	NA	NA	NO	NA	NA	YES	-718	ENSOART00000008594	ENSOART00000008594	NO	YES	NO	NA
Chromosome 5	CM001586.1	2590068	2590068	+	8.51677e-07	0.00719632	-33.0639	NO	NA	NA	YES	ENSOART00000005964	OBSCN	YES	-2648	ENSOART00000001594	ENSOART00000001594	NO	YES	YES	GA-rich
Chromosome 3	CM001584.1	219311923	219311923	+	2.45758e-08	0.000447836	-48.6683	NO	NA	NA	YES	ENSOART00000021007	PRR5	YES	-14046	ENSOART00000021023	ENSOART00000021023	NO	YES	NO	NA
Chromosome 3	CM001584.1	220727757	220727757	+	1.99987e-05	0.0784973	-32.4011	NO	NA	NA	YES	ENSOART00000021183	TTC38	YES	-9045	ENSOART00000021188	ENSOART00000021188	NO	YES	NO	NA
Chromosome 3	CM001584.1	2216058	2216058	+	1.81656e-07	0.0022193	-33.8579	NO	NA	NA	YES	ENSOART00000002963	VAV2	YES	-401	ENSOART00000003084	ENSOART00000003084	NO	NO	NO	NA
Chromosome 10	CM001591.1	84140279	84140279	+	8.88573e-07	0.00742512	31.694	NO	NA	NA	YES	ENSOART00000023287	5S_rRNA	YES	4862	ENSOART00000023287	5S_rRNA	NO	YES	NO	NA
Chromosome 20	CM001601.1	50594331	50594331	+	4.15419e-06	0.0237997	28.2094	NO	NA	NA	NO	NA	NA	YES	15882	ENSOART00000023196	5S_rRNA	NO	NO	NO	NA
Chromosome 20	CM001601.1	50594332	50594332	-	1.56823e-06	0.0114034	28.125	NO	NA	NA	NO	NA	NA	YES	15881	ENSOART00000023196	5S_rRNA	NO	NO	NO	NA
Chromosome 20	CM001601.1	50598338	50598338	+	6.09511e-11	2.68506e-06	38.75	NO	NA	NA	NO	NA	NA	YES	11875	ENSOART00000023196	5S_rRNA	YES	NO	NO	NA
Chromosome 9	CM001590.1	16115077	16115077	+	1.04101e-05	0.0477606	27.5505	NO	NA	NA	YES	ENSOART00000004377	TRAPPC9	YES	-16625	ENSOART00000025010	5S_rRNA	NO	NO	NO	NA
Chromosome 3	CM001584.1	217565313	217565313	-	6.48627e-10	2.10222e-05	-46.8338	NO	NA	NA	NO	NA	NA	YES	-50	ENSOART00000020716	A4GALT	NO	YES	NO	NA
Chromosome 6	CM001587.1	113836820	113836820	+	9.59304e-06	0.0446897	-40.1715	NO	NA	NA	YES	ENSOART00000013233	ABLIM2	YES	-13127	ENSOART00000013233	ABLIM2	NO	NO	NO	NA
Chromosome 6	CM001587.1	113839922	113839922	+	2.36431e-06	0.0155027	-33.0943	NO	NA	NA	YES	ENSOART00000013233	ABLIM2	YES	-16229	ENSOART00000013233	ABLIM2	YES	NO	NO	NA
Chromosome 5	CM001586.1	1864090	1864090	-	1.83287e-07	0.00222963	-37.8369	NO	NA	NA	YES	ENSOART00000004163	ADAMTS2	YES	1341	ENSOART00000004163	ADAMTS2	NO	NO	NO	NA
Chromosome 3	CM001584.1	217699083	217699083	-	1.40368e-06	0.0105799	38.4572	NO	NA	NA	NO	NA	NA	YES	-471	ENSOART00000020751	ARFGAP3	NO	YES	NO	NA
Chromosome 7	CM001588.1	23237448	23237448	-	7.51708e-07	0.00653414	45.149	NO	NA	NA	YES	ENSOART00000021440	ARHGEF40	YES	13635	ENSOART00000021440	ARHGEF40	NO	NO	YES	MIRc
Chromosome 5	CM001586.1	3943718	3943718	+	1.74982e-05	0.0704496	37.6393	NO	NA	NA	YES	ENSOART00000010524	ARMC6	YES	6061	ENSOART00000010524	ARMC6	NO	YES	NO	NA
Chromosome 4	CM001585.1	92883907	92883907	-	2.28742e-05	0.085919	-28.7478	NO	NA	NA	YES	ENSOART00000003671	FLNC	YES	-6938	ENSOART00000003808	ATP6V1F	NO	YES	NO	NA
Chromosome 4	CM001585.1	92901738	92901738	+	1.32103e-06	0.0100741	-25.3731	NO	NA	NA	NO	NA	NA	YES	7712	ENSOART00000003818	ATP6V1FNB	NO	NO	NO	NA
Chromosome 20	CM001601.1	46501961	46501961	+	1.84392e-08	0.000359084	-46.8937	NO	NA	NA	YES	ENSOART00000018791	BMP6	YES	10190	ENSOART00000018791	BMP6	NO	NO	YES	Bov-tA2
Chromosome 3	CM001584.1	212310191	212310191	-	2.28179e-07	0.00267531	42.9825	NO	NA	NA	NO	NA	NA	YES	-12258	ENSOART00000013946	CACNA2D4	NO	NO	NO	NA
Chromosome 3	CM001584.1	220675955	220675955	+	1.75854e-09	4.74956e-05	-43.0556	NO	NA	NA	YES	ENSOART00000021173	CDPF1	YES	875	ENSOART00000021173	CDPF1	NO	YES	NO	NA
Chromosome 20	CM001601.1	48567966	48567966	+	1.3741e-05	0.0588195	30.2985	NO	NA	NA	YES	ENSOART00000000076	CDYL	YES	1690	ENSOART00000000076	CDYL	NO	YES	NO	NA
Chromosome 3	CM001584.1	221109252	221109252	+	2.75492e-08	0.000494082	29.8419	NO	NA	NA	YES	ENSOART00000021306	CERK	YES	-2939	ENSOART00000021306	CERK	YES	NO	NO	NA
Chromosome 9	CM001590.1	39169630	39169630	+	1.15236e-07	0.00153949	35.8182	NO	NA	NA	NO	NA	NA	YES	-502	ENSOART00000017621	CHD7	NO	YES	NO	NA
Chromosome 6	CM001587.1	112252165	112252165	+	1.02902e-05	0.047306	39.8148	NO	NA	NA	NO	NA	NA	YES	-243	ENSOART00000011346	CLRN2	NO	NO	NO	NA
Chromosome 10	CM001591.1	84262234	84262234	-	8.30644e-07	0.00707131	26.7857	YES	ENSOART00000006670	COL4A1	NO	NA	NA	YES	5756	ENSOART00000006670	COL4A1	YES	NO	NO	NA
Chromosome 5	CM001586.1	4189998	4189998	+	1.2279e-05	0.0541976	-37.3746	NO	NA	NA	YES	ENSOART00000011915	COMP	YES	-1299	ENSOART00000011915	COMP	NO	NO	NO	NA
Chromosome X	CM001608.1	490381	490381	+	5.23995e-06	0.0285135	30.3553	NO	NA	NA	YES	ENSOART00000008112	CRLF2	YES	4642	ENSOART00000008114	CRLF2	NO	YES	NO	NA
Chromosome X	CM001608.1	476968	476968	-	7.72027e-09	0.000168414	-40.7648	NO	NA	NA	NO	NA	NA	YES	18055	ENSOART00000008114	CRLF2	YES	NO	NO	NA
Chromosome 6	CM001587.1	102970141	102970141	-	1.59592e-07	0.00198647	-36.718	NO	NA	NA	NO	NA	NA	YES	-16962	ENSOART00000006969	CRMP1	NO	NO	NO	NA
Chromosome 3	CM001584.1	216658096	216658096	+	1.66643e-05	0.067848	-32.4438	YES	ENSOART00000020010	PMM1	NO	NA	NA	YES	4928	ENSOART00000019941	CSDC2	NO	NO	NO	NA
Chromosome 5	CM001586.1	9813561	9813561	+	4.02084e-12	2.53393e-07	-36.1529	NO	NA	NA	YES	ENSOART00000007679	RFX1	YES	16543	ENSOART00000008130	DCAF15	NO	NO	NO	NA
Chromosome 3	CM001584.1	212352370	212352370	-	1.15209e-05	0.0518252	-35.0166	NO	NA	NA	YES	ENSOART00000014088	DCP1B	YES	6396	ENSOART00000014088	DCP1B	NO	NO	NO	NA
Chromosome 20	CM001601.1	16898340	16898340	-	8.48394e-08	0.00121054	29.0909	NO	NA	NA	YES	ENSOART00000006485	CUL9	YES	5277	ENSOART00000006800	DNPH1	NO	YES	NO	NA
Chromosome 3	CM001584.1	2751583	2751583	-	1.67476e-05	0.0680922	-27.3399	NO	NA	NA	YES	ENSOART00000004104	EGFL7	YES	-16013	ENSOART00000004104	EGFL7	NO	NO	NO	NA
Chromosome 3	CM001584.1	179758224	179758224	-	9.00062e-10	2.81653e-05	-48.8589	NO	NA	NA	YES	ENSOART00000020611	EIF3D	YES	6053	ENSOART00000020611	EIF3D	NO	NO	NO	NA
Chromosome 3	CM001584.1	207440713	207440713	-	1.56254e-06	0.0113803	32.8358	NO	NA	NA	YES	ENSOART00000005360	EMG1	YES	4391	ENSOART00000005360	EMG1	NO	NO	NO	NA
Chromosome 9	CM001590.1	93629756	93629756	+	5.24688e-07	0.00485006	-26.7606	NO	NA	NA	NO	NA	NA	YES	-16128	ENSOART00000016823	ENPP2	NO	NO	NO	NA
Chromosome 8	CM001589.1	90143497	90143497	+	3.86526e-07	0.00391152	35.3125	NO	NA	NA	YES	ENSOART00000005557	ERMARD	YES	11089	ENSOART00000005557	ERMARD	NO	NO	NO	NA
Chromosome 6	CM001587.1	115456072	115456072	-	4.98818e-08	0.000794158	45.8917	NO	NA	NA	YES	ENSOART00000016412	FAM193A	YES	14286	ENSOART00000016412	FAM193A	YES	NO	NO	NA
Chromosome 3	CM001584.1	201700893	201700893	+	1.8171e-09	4.84998e-05	54.827	NO	NA	NA	YES	ENSOART00000022680	FAM234B	YES	2337	ENSOART00000022680	FAM234B	NO	YES	YES	BOV-A2
Chromosome 5	CM001586.1	5103052	5103052	+	2.658e-06	0.0170106	-34.9061	YES	ENSOART00000016517	FCHO1	NO	NA	NA	YES	18047	ENSOART00000016517	FCHO1	NO	NO	NO	NA
Chromosome 20	CM001601.1	11020938	11020938	+	2.02824e-06	0.0138674	39.2094	NO	NA	NA	YES	ENSOART00000015562	FGD2	YES	18196	ENSOART00000015562	FGD2	NO	NO	NO	NA
Chromosome 20	CM001601.1	11021000	11021000	-	2.08328e-05	0.0807236	45.9002	NO	NA	NA	YES	ENSOART00000015562	FGD2	YES	18258	ENSOART00000015562	FGD2	NO	NO	NO	NA
Chromosome 20	CM001601.1	11021016	11021016	-	2.30453e-05	0.0864899	45.9002	NO	NA	NA	YES	ENSOART00000015562	FGD2	YES	18274	ENSOART00000015562	FGD2	NO	NO	NO	NA
Chromosome 6	CM001587.1	116117175	116117175	-	4.57107e-10	1.53682e-05	-46.7742	NO	NA	NA	YES	ENSOART00000017316	FGFR3	YES	3080	ENSOART00000017316	FGFR3	NO	YES	NO	NA
Chromosome 6	CM001587.1	116120348	116120348	+	6.01868e-08	0.000935251	-42.035	NO	NA	NA	YES	ENSOART00000017316	FGFR3	YES	-95	ENSOART00000017316	FGFR3	NO	YES	NO	NA
Chromosome 6	CM001587.1	116123626	116123626	+	3.70683e-07	0.00382261	47.9365	NO	NA	NA	YES	ENSOART00000017316	FGFR3	YES	-3373	ENSOART00000017316	FGFR3	NO	YES	NO	NA
Chromosome 6	CM001587.1	116106387	116106387	+	7.1848e-06	0.0363845	-38.3459	NO	NA	NA	YES	ENSOART00000017222	LETM1	YES	13868	ENSOART00000017316	FGFR3	NO	YES	NO	NA
Chromosome 5	CM001586.1	3615773	3615773	+	1.33422e-06	0.0101406	-35.0353	NO	NA	NA	YES	ENSOART00000008575	GATAD2A	YES	1444	ENSOART00000008575	GATAD2A	NO	YES	NO	NA
Chromosome 4	CM001585.1	91887159	91887159	+	7.04824e-06	0.035974	-38.3721	YES	ENSOART00000001949	GCC1	NO	NA	NA	YES	934	ENSOART00000001949	GCC1	NO	YES	NO	NA
Chromosome 3	CM001584.1	213448701	213448701	+	5.2483e-07	0.00485006	-35.5619	NO	NA	NA	YES	ENSOART00000015058	GGA1	YES	3224	ENSOART00000015058	GGA1	NO	NO	NO	NA
Chromosome 9	CM001590.1	15480268	15480268	+	1.9387e-05	0.0764266	35.2941	NO	NA	NA	NO	NA	NA	YES	-10589	ENSOART00000003089	GPR20	NO	YES	NO	NA
Chromosome 3	CM001584.1	221051679	221051679	+	1.45623e-08	0.00029498	-35.9341	NO	NA	NA	YES	ENSOART00000021282	GRAMD4	YES	1172	ENSOART00000021282	GRAMD4	NO	YES	NO	NA
Chromosome 4	CM001585.1	5228255	5228255	-	1.4996e-06	0.0110281	-34.4234	NO	NA	NA	YES	ENSOART00000015043	GRB10	YES	1053	ENSOART00000015043	GRB10	NO	YES	YES	Bov-tA2
Chromosome 6	CM001587.1	113984610	113984610	+	1.3387e-06	0.0101576	-37.3854	NO	NA	NA	YES	ENSOART00000012888	ENSOART00000012888	YES	-19257	ENSOART00000013897	HTRA3	NO	NO	NO	NA
Chromosome 6	CM001587.1	113984664	113984664	+	1.47365e-08	0.000297181	-38.1941	NO	NA	NA	YES	ENSOART00000012888	ENSOART00000012888	YES	-19203	ENSOART00000013897	HTRA3	NO	NO	NO	NA
Chromosome 3	CM001584.1	223617471	223617471	+	1.52412e-05	0.0636796	34.9842	NO	NA	NA	NO	NA	NA	YES	-1342	ENSOART00000021414	IL17REL	NO	NO	NO	NA
Chromosome 19	CM001600.1	10852691	10852691	-	3.4582e-06	0.0208488	-27.5862	NO	NA	NA	YES	ENSOART00000000540	ITGA9	YES	6371	ENSOART00000000540	ITGA9	NO	NO	NO	NA
Chromosome 20	CM001601.1	7864194	7864194	-	4.12104e-11	1.90805e-06	-30.2042	NO	NA	NA	YES	ENSOART00000011087	ITPR3	YES	278	ENSOART00000011087	ITPR3	NO	NO	NO	NA
Chromosome 20	CM001601.1	7874833	7874833	+	1.61706e-07	0.00200473	36.0859	NO	NA	NA	YES	ENSOART00000011087	ITPR3	YES	10917	ENSOART00000011087	ITPR3	NO	NO	NO	NA
Chromosome 20	CM001601.1	7876342	7876342	-	1.4469e-07	0.00183386	-50.9804	NO	NA	NA	YES	ENSOART00000011087	ITPR3	YES	12426	ENSOART00000011087	ITPR3	NO	YES	NO	NA
Chromosome 20	CM001601.1	7876599	7876599	+	2.44158e-05	0.0903631	35.3623	NO	NA	NA	YES	ENSOART00000011087	ITPR3	YES	12683	ENSOART00000011087	ITPR3	NO	YES	NO	NA
Chromosome 20	CM001601.1	7876644	7876644	+	9.73652e-06	0.0452652	36.8116	NO	NA	NA	YES	ENSOART00000011087	ITPR3	YES	12728	ENSOART00000011087	ITPR3	NO	YES	NO	NA
Chromosome 5	CM001586.1	13286726	13286726	-	1.43034e-06	0.0107115	-38.75	YES	ENSOART00000019366	KANK2	NO	NA	NA	YES	1408	ENSOART00000019366	KANK2	YES	NO	NO	NA
Chromosome 8	CM001589.1	89052695	89052695	-	7.11688e-06	0.0362	-39.0625	NO	NA	NA	NO	NA	NA	YES	16741	ENSOART00000005440	KIF25	NO	YES	NO	NA
Chromosome 10	CM001591.1	85945575	85945575	-	2.58737e-06	0.0166525	25.7143	NO	NA	NA	YES	ENSOART00000009016	ENSOART00000009016	YES	15301	ENSOART00000008941	LAMP1	NO	YES	NO	NA
Chromosome 5	CM001586.1	18824121	18824121	-	1.13577e-05	0.0513806	33.7811	NO	NA	NA	NO	NA	NA	YES	-5269	ENSOART00000015267	LINGO3	NO	NO	NO	NA
Chromosome 3	CM001584.1	207939101	207939101	-	3.40423e-09	8.30455e-05	-33.75	NO	NA	NA	NO	NA	NA	YES	-4217	ENSOART00000009079	LTBR	NO	NO	YES	Bov-tA3
Chromosome 3	CM001584.1	178708852	178708852	+	2.17112e-10	8.07486e-06	-40.2985	NO	NA	NA	NO	NA	NA	YES	18278	ENSOART00000020170	MCM5	NO	NO	NO	NA
Chromosome 5	CM001586.1	37452239	37452239	-	1.52675e-06	0.0111915	-39.4523	YES	ENSOART00000018202	MGAT1	NO	NA	NA	YES	462	ENSOART00000018202	MGAT1	YES	NO	NO	NA
Chromosome 3	CM001584.1	218214332	218214332	+	1.28427e-05	0.0561397	-36.5209	NO	NA	NA	YES	ENSOART00000020907	MPPED1	YES	1632	ENSOART00000020907	MPPED1	NO	YES	NO	NA
Chromosome 3	CM001584.1	218222226	218222226	+	2.05075e-05	0.0799981	40.6082	NO	NA	NA	YES	ENSOART00000020907	MPPED1	YES	9526	ENSOART00000020907	MPPED1	NO	YES	NO	NA
Chromosome 15	CM001596.1	13832021	13832021	+	4.54198e-15	5.02657e-10	-60.0266	NO	NA	NA	YES	ENSOART00000009421	MTMR2	YES	16148	ENSOART00000009421	MTMR2	NO	NO	NO	NA
Chromosome 15	CM001596.1	13832022	13832022	-	1.85418e-09	4.92e-05	-54.2053	NO	NA	NA	YES	ENSOART00000009421	MTMR2	YES	16149	ENSOART00000009421	MTMR2	NO	NO	NO	NA
Chromosome 5	CM001586.1	17050190	17050190	+	3.31059e-07	0.00356807	-32	NO	NA	NA	NO	NA	NA	YES	-5329	ENSOART00000009938	MYDGF	NO	NO	NO	NA
Chromosome 5	CM001586.1	17050677	17050677	-	1.34905e-05	0.0579114	33.9286	NO	NA	NA	NO	NA	NA	YES	-4842	ENSOART00000009938	MYDGF	NO	NO	NO	NA
Chromosome 3	CM001584.1	220963669	220963669	+	6.18725e-09	0.000140371	-41.3793	YES	ENSOART00000028049	ENSOART00000028049	YES	ENSOART00000028049	ENSOART00000028049	NO	NA	NA	NA	NO	YES	NO	NA
Chromosome 3	CM001584.1	1653524	1653524	+	2.22272e-05	0.0843116	-29.1105	NO	NA	NA	YES	ENSOART00000002463	ENSOART00000002463	NO	NA	NA	NA	NO	NO	YES	BovB
Chromosome 3	CM001584.1	220961824	220961824	+	9.09906e-06	0.0431303	-26.0659	NO	NA	NA	YES	ENSOART00000028049	ENSOART00000028049	NO	NA	NA	NA	YES	NO	NO	NA
Chromosome 3	CM001584.1	221174895	221174895	+	8.7649e-06	0.0419516	-32.6797	NO	NA	NA	YES	ENSOART00000021325	ENSOART00000021325	NO	NA	NA	NA	YES	NO	NO	NA
Chromosome 3	CM001584.1	223374933	223374933	-	3.3221e-06	0.0201252	36.3031	NO	NA	NA	YES	ENSOART00000021331	ENSOART00000021331	NO	NA	NA	NA	NO	YES	NO	NA
Chromosome 4	CM001585.1	113339140	113339140	+	1.0355e-06	0.0083828	-30	NO	NA	NA	YES	ENSOART00000004586	ENSOART00000004586	NO	NA	NA	NA	NO	YES	NO	NA
Chromosome 5	CM001586.1	106417384	106417384	+	3.58095e-08	0.000606281	-28.5714	NO	NA	NA	YES	ENSOART00000027250	ENSOART00000027250	NO	NA	NA	NA	NO	YES	YES	Bov-tA3
Chromosome 6	CM001587.1	113789439	113789439	-	4.23269e-09	0.000100029	36.8421	NO	NA	NA	YES	ENSOART00000012888	ENSOART00000012888	NO	NA	NA	NA	NO	NO	YES	Bov-tA2
Chromosome 6	CM001587.1	113859274	113859274	+	2.0607e-06	0.0139971	32.4419	NO	NA	NA	YES	ENSOART00000012888	ENSOART00000012888	NO	NA	NA	NA	NO	NO	YES	MLT1D
Chromosome 6	CM001587.1	114290611	114290611	-	1.32733e-06	0.0101052	-29.6838	NO	NA	NA	YES	ENSOART00000012888	ENSOART00000012888	NO	NA	NA	NA	NO	NO	NO	NA
Chromosome 6	CM001587.1	114364715	114364715	+	1.49599e-05	0.0628019	37.5809	NO	NA	NA	YES	ENSOART00000012888	ENSOART00000012888	NO	NA	NA	NA	NO	NO	NO	NA
Chromosome 6	CM001587.1	114457076	114457076	+	5.6384e-06	0.0302052	-38.7233	NO	NA	NA	YES	ENSOART00000012888	ENSOART00000012888	NO	NA	NA	NA	NO	YES	NO	NA
Chromosome 6	CM001587.1	114457077	114457077	-	2.81687e-07	0.00316371	-42.9064	NO	NA	NA	YES	ENSOART00000012888	ENSOART00000012888	NO	NA	NA	NA	NO	YES	NO	NA
Chromosome 6	CM001587.1	114457107	114457107	-	9.86275e-07	0.00809077	-41.4778	NO	NA	NA	YES	ENSOART00000012888	ENSOART00000012888	NO	NA	NA	NA	NO	YES	NO	NA
Chromosome 6	CM001587.1	114514794	114514794	+	2.65316e-06	0.0170036	-37.0817	NO	NA	NA	YES	ENSOART00000014480	ENSOART00000014480	NO	NA	NA	NA	NO	YES	NO	NA
Chromosome 8	CM001589.1	90040842	90040842	-	2.067e-05	0.0803675	40.7695	NO	NA	NA	YES	ENSOART00000029118	ENSOART00000029118	NO	NA	NA	NA	NO	NO	NO	NA
Chromosome 10	CM001591.1	31351841	31351841	+	3.01262e-07	0.00335861	-36.3889	NO	NA	NA	YES	ENSOART00000013106	ENSOART00000013106	NO	NA	NA	NA	NO	YES	NO	NA
Chromosome 20	CM001601.1	3545252	3545252	+	7.33732e-06	0.0370329	-30.6938	NO	NA	NA	YES	ENSOART00000006499	ENSOART00000006499	NO	NA	NA	NA	NO	NO	NO	NA
Chromosome 20	CM001601.1	46623375	46623375	+	1.02315e-06	0.00831988	31.6017	NO	NA	NA	YES	ENSOART00000028932	ENSOART00000028932	NO	NA	NA	NA	NO	NO	NO	NA
Chromosome 20	CM001601.1	48172753	48172753	+	4.72907e-12	2.91226e-07	55.0386	NO	NA	NA	YES	ENSOART00000020375	ENSOART00000020375	NO	NA	NA	NA	NO	YES	NO	NA
Chromosome 20	CM001601.1	48232003	48232003	+	4.74274e-06	0.0265023	-28.2609	NO	NA	NA	YES	ENSOART00000020375	ENSOART00000020375	NO	NA	NA	NA	NO	YES	NO	NA
Chromosome X	CM001608.1	6831981	6831981	-	8.33365e-08	0.00119285	-29.2683	NO	NA	NA	YES	ENSOART00000010739	ENSOART00000010739	NO	NA	NA	NA	NO	YES	NO	NA
Chromosome 6	CM001587.1	113774971	113774971	+	6.67858e-06	0.0344751	-38.3659	NO	NA	NA	YES	ENSOART00000013233	ABLIM2	NO	NA	NA	NA	YES	NO	NO	NA
Chromosome 6	CM001587.1	114062353	114062353	+	2.6885e-05	0.0972021	-29.9924	NO	NA	NA	YES	ENSOART00000014052	ACOX3	NO	NA	NA	NA	YES	NO	NO	NA
Chromosome 6	CM001587.1	114062354	114062354	-	9.0488e-07	0.00754748	-34.2232	NO	NA	NA	YES	ENSOART00000014052	ACOX3	NO	NA	NA	NA	YES	NO	NO	NA
Chromosome 7	CM001588.1	85956097	85956097	-	4.12524e-06	0.0236937	25.2528	NO	NA	NA	YES	ENSOART00000002938	ADCK1	NO	NA	NA	NA	NO	NO	NO	NA
Chromosome 3	CM001584.1	212448931	212448931	-	5.10878e-10	1.70446e-05	-41.0171	NO	NA	NA	YES	ENSOART00000014241	CACNA1C	NO	NA	NA	NA	NO	YES	NO	NA
Chromosome 4	CM001585.1	77098451	77098451	+	2.17079e-05	0.0831206	-35.6313	NO	NA	NA	YES	ENSOART00000017124	CAMK2B	NO	NA	NA	NA	NO	NO	NO	NA
Chromosome 3	CM001584.1	213041095	213041095	+	6.90297e-08	0.00103815	43.7992	NO	NA	NA	YES	ENSOART00000014660	CECR2	NO	NA	NA	NA	NO	YES	NO	NA
Chromosome 3	CM001584.1	213042814	213042814	-	1.69613e-09	4.72152e-05	-49.484	NO	NA	NA	YES	ENSOART00000014660	CECR2	NO	NA	NA	NA	NO	YES	NO	NA
Chromosome 3	CM001584.1	220844341	220844341	+	7.84562e-06	0.0388852	-33.8544	NO	NA	NA	YES	ENSOART00000021244	CELSR1	NO	NA	NA	NA	YES	NO	NO	NA
Chromosome 3	CM001584.1	220844342	220844342	-	9.10806e-11	3.79149e-06	-51.4368	NO	NA	NA	YES	ENSOART00000021244	CELSR1	NO	NA	NA	NA	YES	NO	NO	NA
Chromosome 3	CM001584.1	4259492	4259492	-	3.48825e-06	0.0209638	38.0952	NO	NA	NA	YES	ENSOART00000006589	CFAP77	NO	NA	NA	NA	NO	NO	NO	NA
Chromosome 9	CM001590.1	94052211	94052211	+	1.91039e-05	0.0754612	-44.6429	NO	NA	NA	YES	ENSOART00000018298	COL14A1	NO	NA	NA	NA	YES	NO	NO	NA
Chromosome 9	CM001590.1	94052215	94052215	+	2.04513e-05	0.0798909	-44.6429	NO	NA	NA	YES	ENSOART00000018298	COL14A1	NO	NA	NA	NA	YES	NO	NO	NA
Chromosome 9	CM001590.1	94052222	94052222	+	2.09944e-05	0.0810212	-44.6429	NO	NA	NA	YES	ENSOART00000018298	COL14A1	NO	NA	NA	NA	YES	NO	NO	NA
Chromosome 9	CM001590.1	94168284	94168284	-	5.17213e-07	0.00481589	26.6667	NO	NA	NA	YES	ENSOART00000018298	COL14A1	NO	NA	NA	NA	NO	YES	YES	Bov-tA3
Chromosome 9	CM001590.1	17092088	17092088	-	1.43741e-08	0.000292474	-31.0345	NO	NA	NA	YES	ENSOART00000005030	COL22A1	NO	NA	NA	NA	YES	NO	NO	NA
Chromosome 3	CM001584.1	1406805	1406805	-	4.85913e-08	0.000776337	-27.3864	NO	NA	NA	YES	ENSOART00000002315	COL5A1	NO	NA	NA	NA	NO	NO	NO	NA
Chromosome 3	CM001584.1	212328089	212328089	-	2.1263e-06	0.0143357	-42.7173	NO	NA	NA	YES	ENSOART00000014088	DCP1B	NO	NA	NA	NA	NO	YES	NO	NA
Chromosome X	CM001608.1	1007447	1007447	-	1.25715e-06	0.00971763	40.6667	NO	NA	NA	YES	ENSOART00000008785	DHRSX	NO	NA	NA	NA	NO	YES	NO	NA
Chromosome 3	CM001584.1	218318324	218318324	-	1.08788e-05	0.0495601	-42.136	NO	NA	NA	YES	ENSOART00000020921	EFCAB6	NO	NA	NA	NA	NO	NO	NO	NA
Chromosome 3	CM001584.1	218329669	218329669	-	6.31313e-07	0.00562778	-42.3155	NO	NA	NA	YES	ENSOART00000020921	EFCAB6	NO	NA	NA	NA	NO	YES	NO	NA
Chromosome 3	CM001584.1	304634	304634	-	7.88826e-06	0.0390321	-31.8519	NO	NA	NA	YES	ENSOART00000000688	EHMT1	NO	NA	NA	NA	YES	NO	NO	NA
Chromosome 3	CM001584.1	219999000	219999000	+	1.05968e-06	0.00852225	-45.5529	NO	NA	NA	YES	ENSOART00000021132	FBLN1	NO	NA	NA	NA	NO	YES	YES	BovB
Chromosome 20	CM001601.1	50146876	50146876	-	7.93952e-06	0.0391576	27.6154	NO	NA	NA	YES	ENSOART00000003003	GMDS	NO	NA	NA	NA	YES	NO	NO	NA
Chromosome 4	CM001585.1	102935104	102935104	+	2.87408e-06	0.0179955	-48.2684	NO	NA	NA	YES	ENSOART00000012774	HIPK2	NO	NA	NA	NA	NO	YES	YES	Bov-tA3
Chromosome 6	CM001587.1	115048365	115048365	+	7.97425e-06	0.0392011	44.4691	NO	NA	NA	YES	ENSOART00000015395	HTT	NO	NA	NA	NA	NO	YES	NO	NA
Chromosome 6	CM001587.1	115058596	115058596	+	1.71852e-09	4.72586e-05	-46.0539	NO	NA	NA	YES	ENSOART00000015395	HTT	NO	NA	NA	NA	YES	NO	NO	NA
Chromosome 6	CM001587.1	115061680	115061680	-	3.37792e-06	0.0204361	-27.4425	NO	NA	NA	YES	ENSOART00000015395	HTT	NO	NA	NA	NA	NO	NO	NO	NA
Chromosome 6	CM001587.1	115063899	115063899	+	1.48327e-05	0.0625486	25.7143	NO	NA	NA	YES	ENSOART00000015395	HTT	NO	NA	NA	NA	YES	NO	NO	NA
Chromosome 6	CM001587.1	115102024	115102024	+	6.01226e-06	0.0317581	-43.6421	NO	NA	NA	YES	ENSOART00000015395	HTT	NO	NA	NA	NA	YES	NO	NO	NA
Chromosome 3	CM001584.1	99791485	99791485	-	2.51916e-05	0.0924797	39.3557	NO	NA	NA	YES	ENSOART00000014341	MAP4K4	NO	NA	NA	NA	NO	NO	NO	NA
Chromosome 3	CM001584.1	213193114	213193114	+	7.85e-06	0.0388852	38.9227	NO	NA	NA	YES	ENSOART00000014814	MICAL3	NO	NA	NA	NA	NO	NO	NO	NA
Chromosome 3	CM001584.1	218245854	218245854	+	8.64662e-07	0.00725218	-41.0289	NO	NA	NA	YES	ENSOART00000020907	MPPED1	NO	NA	NA	NA	NO	NO	NO	NA
Chromosome 9	CM001590.1	15417335	15417335	+	2.47975e-05	0.0913286	-35.9539	NO	NA	NA	YES	ENSOART00000002824	MROH5	NO	NA	NA	NA	NO	NO	NO	NA
Chromosome 10	CM001591.1	83620717	83620717	+	1.03643e-06	0.0083828	-37.0018	NO	NA	NA	YES	ENSOART00000006309	MYO16	NO	NA	NA	NA	NO	NO	NO	NA
Chromosome 10	CM001591.1	83620718	83620718	-	7.03079e-06	0.0359254	-33.9052	NO	NA	NA	YES	ENSOART00000006309	MYO16	NO	NA	NA	NA	NO	NO	NO	NA
Chromosome 20	CM001601.1	48065800	48065800	+	7.13124e-06	0.0362	-32.6491	YES	ENSOART00000020375	ENSOART00000020375	NO	NA	NA	NO	NA	NA	NA	NO	YES	NO	NA
Chromosome 3	CM001584.1	215094544	215094544	+	9.81233e-06	0.0455243	34.359	YES	ENSOART00000018394	CACNA1I	NO	NA	NA	NO	NA	NA	NA	YES	NO	NO	NA
Chromosome 3	CM001584.1	220842621	220842621	+	2.64107e-05	0.0961	-34.8631	YES	ENSOART00000021244	CELSR1	NO	NA	NA	NO	NA	NA	NA	YES	NO	NO	NA
Chromosome 20	CM001601.1	46782486	46782486	+	5.08191e-11	2.28305e-06	-54.7742	YES	ENSOART00000019105	DSP	NO	NA	NA	YES	8223	ENSOART00000024491	NA	NO	YES	YES	(CGCCCA)n
Chromosome 20	CM001601.1	46782492	46782492	+	5.18366e-14	4.52317e-09	-58	YES	ENSOART00000019105	DSP	NO	NA	NA	YES	8217	ENSOART00000024491	NA	NO	YES	YES	(CGCCCA)n
Chromosome 20	CM001601.1	46782495	46782495	+	3.19994e-12	2.10427e-07	-56.3871	YES	ENSOART00000019105	DSP	NO	NA	NA	YES	8214	ENSOART00000024491	NA	NO	YES	YES	(CGCCCA)n
Chromosome 20	CM001601.1	46782496	46782496	-	3.37385e-12	2.18694e-07	-50.6111	YES	ENSOART00000019105	DSP	NO	NA	NA	YES	8213	ENSOART00000024491	NA	NO	YES	NO	NA
Chromosome 20	CM001601.1	46783137	46783137	+	2.31682e-15	2.6281e-10	49.4471	YES	ENSOART00000019105	DSP	NO	NA	NA	YES	7572	ENSOART00000024491	NA	YES	NO	NO	NA
Chromosome 3	CM001584.1	202210833	202210833	-	1.87734e-05	0.0743306	31.4724	YES	ENSOART00000022723	DUSP16	NO	NA	NA	NO	NA	NA	NA	YES	NO	NO	NA
Chromosome 20	CM001601.1	7899152	7899152	-	1.44912e-05	0.0615662	39.9351	YES	ENSOART00000011087	ITPR3	NO	NA	NA	NO	NA	NA	NA	NO	YES	NO	NA
Chromosome 5	CM001586.1	7471798	7471798	+	8.30275e-07	0.00707131	-49.9503	YES	ENSOART00000003361	RASAL3	NO	NA	NA	YES	221	ENSOART00000003363	NA	NO	NO	NO	NA
Chromosome 7	CM001588.1	73817855	73817855	-	2.19114e-07	0.0025891	-50.6098	YES	ENSOART00000023051	SPTB	NO	NA	NA	NO	NA	NA	NA	NO	YES	NO	NA
Chromosome 7	CM001588.1	73824003	73824003	-	1.04376e-08	0.000219259	-48.8636	YES	ENSOART00000023051	SPTB	NO	NA	NA	NO	NA	NA	NA	YES	NO	NO	NA
Chromosome 1	CM001582.1	1136622	1136622	-	2.69684e-05	0.097426	26.5772	NO	NA	NA	NO	NA	NA	NO	NA	NA	NA	NO	NO	NO	NA
Chromosome 1	CM001582.1	14681914	14681914	+	2.0271e-05	0.0793601	-38.8687	NO	NA	NA	NO	NA	NA	NO	NA	NA	NA	NO	NO	NO	NA
Chromosome 1	CM001582.1	16239415	16239415	+	2.72416e-05	0.0981787	32.7794	NO	NA	NA	NO	NA	NA	NO	NA	NA	NA	NO	NO	NO	NA
Chromosome 1	CM001582.1	39784429	39784429	+	4.05237e-06	0.023399	30.3323	NO	NA	NA	NO	NA	NA	NO	NA	NA	NA	NO	NO	NO	NA
Chromosome 1	CM001582.1	39784431	39784431	+	6.52521e-06	0.0339149	31.9444	NO	NA	NA	NO	NA	NA	NO	NA	NA	NA	NO	NO	NO	NA
Chromosome 1	CM001582.1	70862600	70862600	-	2.63615e-05	0.0959978	31.7949	NO	NA	NA	NO	NA	NA	NO	NA	NA	NA	NO	NO	NO	NA
Chromosome 1	CM001582.1	137911783	137911783	-	9.20356e-06	0.0434114	50.4505	NO	NA	NA	NO	NA	NA	NO	NA	NA	NA	NO	NO	NO	NA
Chromosome 1	CM001582.1	253482634	253482634	-	4.98618e-06	0.0275237	-36.8286	NO	NA	NA	NO	NA	NA	NO	NA	NA	NA	NO	NO	NO	NA
Chromosome 1	CM001582.1	263972611	263972611	+	3.78964e-06	0.0222679	31.3325	NO	NA	NA	NO	NA	NA	NO	NA	NA	NA	NO	NO	NO	NA
Chromosome 1	CM001582.1	263985870	263985870	+	2.36336e-09	6.09294e-05	-48.2492	NO	NA	NA	NO	NA	NA	NO	NA	NA	NA	NO	NO	NO	NA
Chromosome 1	CM001582.1	263985871	263985871	-	8.94172e-09	0.000192286	-46.4211	NO	NA	NA	NO	NA	NA	NO	NA	NA	NA	NO	NO	NO	NA
Chromosome 1	CM001582.1	264013719	264013719	+	4.57193e-06	0.0256743	-42.4825	NO	NA	NA	NO	NA	NA	NO	NA	NA	NA	NO	NO	NO	NA
Chromosome 1	CM001582.1	266582622	266582622	-	1.60472e-06	0.011521	30.7435	NO	NA	NA	NO	NA	NA	NO	NA	NA	NA	NO	NO	NO	NA
Chromosome 1	CM001582.1	270318285	270318285	+	2.56831e-05	0.0939682	-25.3497	NO	NA	NA	NO	NA	NA	NO	NA	NA	NA	NO	NO	NO	NA
Chromosome 1	CM001582.1	270480064	270480064	+	5.73564e-07	0.00516395	25.8621	NO	NA	NA	NO	NA	NA	NO	NA	NA	NA	NO	NO	NO	NA
Chromosome 2	CM001583.1	341788	341788	-	2.45888e-05	0.0908549	37.7551	NO	NA	NA	NO	NA	NA	NO	NA	NA	NA	NO	NO	NO	NA
Chromosome 2	CM001583.1	416967	416967	+	3.1423e-07	0.00344396	44.3602	NO	NA	NA	NO	NA	NA	NO	NA	NA	NA	NO	NO	NO	NA
Chromosome 2	CM001583.1	675951	675951	-	2.03143e-06	0.0138674	-30.641	NO	NA	NA	NO	NA	NA	NO	NA	NA	NA	NO	NO	NO	NA
Chromosome 2	CM001583.1	694252	694252	+	7.93207e-06	0.0391576	-28.5	NO	NA	NA	NO	NA	NA	NO	NA	NA	NA	NO	NO	NO	NA
Chromosome 2	CM001583.1	1372779	1372779	+	1.60979e-06	0.0115233	41.7629	NO	NA	NA	NO	NA	NA	NO	NA	NA	NA	NO	NO	NO	NA
Chromosome 2	CM001583.1	1397367	1397367	+	2.75067e-05	0.0987419	33.2044	NO	NA	NA	NO	NA	NA	NO	NA	NA	NA	NO	NO	NO	NA
Chromosome 2	CM001583.1	1417163	1417163	-	1.20104e-05	0.0533231	37.2754	NO	NA	NA	NO	NA	NA	NO	NA	NA	NA	NO	NO	NO	NA
Chromosome 2	CM001583.1	1454245	1454245	+	2.70669e-05	0.0976372	29.0598	NO	NA	NA	NO	NA	NA	NO	NA	NA	NA	NO	NO	NO	NA
Chromosome 2	CM001583.1	2884427	2884427	-	9.54077e-08	0.00133202	-47.3064	NO	NA	NA	NO	NA	NA	NO	NA	NA	NA	NO	NO	NO	NA
Chromosome 2	CM001583.1	13895562	13895562	+	6.89083e-09	0.000154023	45.4545	NO	NA	NA	NO	NA	NA	NO	NA	NA	NA	NO	NO	NO	NA
Chromosome 2	CM001583.1	28187395	28187395	-	4.31535e-07	0.00422458	-42.3339	NO	NA	NA	NO	NA	NA	NO	NA	NA	NA	NO	NO	NO	NA
Chromosome 2	CM001583.1	36740338	36740338	-	1.12118e-05	0.050822	29.2582	NO	NA	NA	NO	NA	NA	NO	NA	NA	NA	NO	NO	NO	NA
Chromosome 2	CM001583.1	49238225	49238225	+	1.46374e-06	0.0108018	30.0392	NO	NA	NA	NO	NA	NA	NO	NA	NA	NA	NO	NO	YES	MIRb
Chromosome 2	CM001583.1	49305112	49305112	+	2.15879e-05	0.0828711	31.2527	NO	NA	NA	NO	NA	NA	NO	NA	NA	NA	NO	NO	NO	NA
Chromosome 2	CM001583.1	51635783	51635783	+	4.12029e-07	0.00408199	39.3801	NO	NA	NA	NO	NA	NA	NO	NA	NA	NA	NO	NO	NO	NA
Chromosome 2	CM001583.1	65988956	65988956	-	1.89791e-08	0.000368019	35.0197	NO	NA	NA	NO	NA	NA	NO	NA	NA	NA	NO	NO	NO	NA
Chromosome 2	CM001583.1	102421583	102421583	+	1.25503e-05	0.0550206	-27.5	NO	NA	NA	NO	NA	NA	NO	NA	NA	NA	NO	NO	NO	NA
Chromosome 2	CM001583.1	116976605	116976605	-	1.5936e-05	0.0656156	34.1642	NO	NA	NA	NO	NA	NA	NO	NA	NA	NA	NO	NO	YES	L1MC4a
Chromosome 2	CM001583.1	132905985	132905985	+	6.70006e-06	0.0345467	-32.1875	NO	NA	NA	NO	NA	NA	NO	NA	NA	NA	NO	NO	NO	NA
Chromosome 2	CM001583.1	220503869	220503869	+	3.60815e-06	0.0214571	46.117	NO	NA	NA	NO	NA	NA	NO	NA	NA	NA	NO	NO	NO	NA
Chromosome 2	CM001583.1	223582274	223582274	-	1.59032e-06	0.0114721	-33.4615	NO	NA	NA	NO	NA	NA	NO	NA	NA	NA	NO	NO	YES	BOV-A2
Chromosome 2	CM001583.1	233450124	233450124	-	1.82541e-05	0.0729753	-43.4955	NO	NA	NA	NO	NA	NA	NO	NA	NA	NA	NO	NO	NO	NA
Chromosome 2	CM001583.1	237125052	237125052	+	1.40255e-05	0.0598118	-28.022	NO	NA	NA	NO	NA	NA	NO	NA	NA	NA	NO	NO	NO	NA
Chromosome 2	CM001583.1	245146143	245146143	+	1.56736e-05	0.0646525	30.5556	NO	NA	NA	NO	NA	NA	NO	NA	NA	NA	NO	NO	NO	NA
Chromosome 2	CM001583.1	245835742	245835742	+	2.81023e-09	7.12359e-05	32.2581	NO	NA	NA	NO	NA	NA	NO	NA	NA	NA	NO	NO	NO	NA
Chromosome 2	CM001583.1	246157253	246157253	-	5.3667e-07	0.00493808	30.6122	NO	NA	NA	NO	NA	NA	NO	NA	NA	NA	NO	NO	NO	NA
Chromosome 2	CM001583.1	246184722	246184722	+	9.5698e-06	0.0446272	26.4196	NO	NA	NA	NO	NA	NA	NO	NA	NA	NA	NO	NO	NO	NA
Chromosome 2	CM001583.1	246184726	246184726	+	1.32991e-05	0.0573066	-26.4196	NO	NA	NA	NO	NA	NA	NO	NA	NA	NA	NO	NO	NO	NA
Chromosome 2	CM001583.1	246760524	246760524	-	1.42409e-07	0.0018202	26.8657	NO	NA	NA	NO	NA	NA	NO	NA	NA	NA	NO	NO	NO	NA
Chromosome 2	CM001583.1	247420419	247420419	-	3.55753e-07	0.00371081	-44.2745	NO	NA	NA	NO	NA	NA	NO	NA	NA	NA	NO	NO	NO	NA
Chromosome 2	CM001583.1	247858595	247858595	-	3.59396e-06	0.0214007	-35.5215	NO	NA	NA	NO	NA	NA	NO	NA	NA	NA	NO	NO	NO	NA
Chromosome 2	CM001583.1	247870589	247870589	+	1.03127e-06	0.00837089	-36.0163	NO	NA	NA	NO	NA	NA	NO	NA	NA	NA	NO	NO	YES	(GGCAGA)n
Chromosome 2	CM001583.1	247870591	247870591	+	1.44353e-06	0.0107776	-36.4634	NO	NA	NA	NO	NA	NA	NO	NA	NA	NA	NO	NO	YES	(GGCAGA)n
Chromosome 2	CM001583.1	247874930	247874930	-	1.33559e-05	0.0574444	-32.4798	NO	NA	NA	NO	NA	NA	NO	NA	NA	NA	NO	NO	NO	NA
Chromosome 2	CM001583.1	247913208	247913208	+	2.30149e-07	0.00269146	51.3627	NO	NA	NA	NO	NA	NA	NO	NA	NA	NA	NO	NO	NO	NA
Chromosome 2	CM001583.1	247913848	247913848	+	1.34669e-07	0.00174585	-46.8627	NO	NA	NA	NO	NA	NA	NO	NA	NA	NA	NO	NO	NO	NA
Chromosome 2	CM001583.1	247920570	247920570	-	2.17972e-08	0.000408692	42.4733	NO	NA	NA	NO	NA	NA	NO	NA	NA	NA	NO	NO	NO	NA
Chromosome 2	CM001583.1	247961790	247961790	-	7.60652e-07	0.00658665	41.5804	NO	NA	NA	NO	NA	NA	NO	NA	NA	NA	NO	NO	NO	NA
Chromosome 2	CM001583.1	248054141	248054141	+	4.32008e-07	0.00422458	-40.4762	NO	NA	NA	NO	NA	NA	NO	NA	NA	NA	NO	NO	NO	NA
Chromosome 2	CM001583.1	248069579	248069579	+	3.7304e-07	0.00382951	-33.581	NO	NA	NA	NO	NA	NA	NO	NA	NA	NA	NO	NO	NO	NA
Chromosome 2	CM001583.1	248120118	248120118	+	5.66702e-07	0.00515305	46.2244	NO	NA	NA	NO	NA	NA	NO	NA	NA	NA	NO	NO	NO	NA
Chromosome 2	CM001583.1	248137323	248137323	-	3.39352e-07	0.00363157	-37.3306	NO	NA	NA	NO	NA	NA	NO	NA	NA	NA	NO	NO	NO	NA
Chromosome 2	CM001583.1	248214670	248214670	-	3.52867e-06	0.021143	-37.5532	NO	NA	NA	NO	NA	NA	NO	NA	NA	NA	NO	NO	NO	NA
Chromosome 2	CM001583.1	248405106	248405106	+	8.68789e-06	0.0416709	32.0205	NO	NA	NA	NO	NA	NA	NO	NA	NA	NA	NO	NO	NO	NA
Chromosome 2	CM001583.1	248571778	248571778	+	4.205e-07	0.0041478	46.8427	NO	NA	NA	NO	NA	NA	NO	NA	NA	NA	NO	NO	NO	NA
Chromosome 3	CM001584.1	210639081	210639081	-	1.2989e-06	0.00997596	26.3889	NO	NA	NA	NO	NA	NA	NO	NA	NA	NA	NO	NO	NO	NA
Chromosome 3	CM001584.1	211129351	211129351	-	1.48518e-09	4.23831e-05	45.7581	NO	NA	NA	NO	NA	NA	NO	NA	NA	NA	NO	NO	NO	NA
Chromosome 3	CM001584.1	212094904	212094904	+	3.52531e-07	0.00369419	44.1176	NO	NA	NA	NO	NA	NA	NO	NA	NA	NA	NO	NO	NO	NA
Chromosome 3	CM001584.1	213306605	213306605	-	7.00007e-08	0.00104139	46.3166	NO	NA	NA	NO	NA	NA	NO	NA	NA	NA	NO	NO	NO	NA
Chromosome 3	CM001584.1	217840892	217840892	-	2.84488e-06	0.017909	35.1502	NO	NA	NA	NO	NA	NA	NO	NA	NA	NA	NO	NO	NO	NA
Chromosome 3	CM001584.1	218179399	218179399	-	4.39746e-07	0.00427263	-37.8796	NO	NA	NA	NO	NA	NA	NO	NA	NA	NA	NO	NO	NO	NA
Chromosome 3	CM001584.1	218181981	218181981	-	1.91088e-05	0.0754612	29.3708	NO	NA	NA	NO	NA	NA	NO	NA	NA	NA	NO	YES	NO	NA
Chromosome 3	CM001584.1	220837350	220837350	-	1.2061e-05	0.0534956	35.7903	NO	NA	NA	NO	NA	NA	NO	NA	NA	NA	NO	NO	NO	NA
Chromosome 3	CM001584.1	221216978	221216978	-	4.57243e-10	1.53682e-05	-32.6745	NO	NA	NA	NO	NA	NA	NO	NA	NA	NA	YES	NO	NO	NA
Chromosome 3	CM001584.1	221305598	221305598	-	2.15617e-07	0.00255443	-31.4338	NO	NA	NA	NO	NA	NA	NO	NA	NA	NA	NO	YES	NO	NA
Chromosome 3	CM001584.1	221310887	221310887	+	2.57572e-06	0.0166247	-31.4286	NO	NA	NA	NO	NA	NA	NO	NA	NA	NA	NO	YES	NO	NA
Chromosome 3	CM001584.1	221315447	221315447	+	1.36661e-11	7.65541e-07	47.0418	NO	NA	NA	NO	NA	NA	NO	NA	NA	NA	NO	YES	NO	NA
Chromosome 3	CM001584.1	221315504	221315504	+	2.25117e-12	1.52456e-07	49.9278	NO	NA	NA	NO	NA	NA	NO	NA	NA	NA	NO	YES	NO	NA
Chromosome 3	CM001584.1	221315505	221315505	-	3.27656e-11	1.58161e-06	39.916	NO	NA	NA	NO	NA	NA	NO	NA	NA	NA	NO	YES	NO	NA
Chromosome 3	CM001584.1	221323417	221323417	+	2.36836e-08	0.000433317	35.6227	NO	NA	NA	NO	NA	NA	NO	NA	NA	NA	NO	YES	NO	NA
Chromosome 3	CM001584.1	221323418	221323418	-	1.77413e-08	0.000348484	39.6057	NO	NA	NA	NO	NA	NA	NO	NA	NA	NA	NO	YES	YES	Charlie1a
Chromosome 3	CM001584.1	221323468	221323468	-	3.27567e-09	8.07779e-05	-41.4576	NO	NA	NA	NO	NA	NA	NO	NA	NA	NA	NO	YES	YES	Charlie1a
Chromosome 3	CM001584.1	221324472	221324472	+	1.14372e-05	0.0516889	-28.134	NO	NA	NA	NO	NA	NA	NO	NA	NA	NA	NO	YES	NO	NA
Chromosome 3	CM001584.1	221338493	221338493	-	5.01063e-06	0.0275915	28.3019	NO	NA	NA	NO	NA	NA	NO	NA	NA	NA	YES	NO	NO	NA
Chromosome 3	CM001584.1	221362813	221362813	-	1.8352e-08	0.000358927	-35.0446	NO	NA	NA	NO	NA	NA	NO	NA	NA	NA	NO	YES	NO	NA
Chromosome 3	CM001584.1	221367499	221367499	-	1.31633e-07	0.00171139	-41.9888	NO	NA	NA	NO	NA	NA	NO	NA	NA	NA	NO	YES	NO	NA
Chromosome 3	CM001584.1	221371742	221371742	+	6.37304e-11	2.75402e-06	32.6197	NO	NA	NA	NO	NA	NA	NO	NA	NA	NA	NO	YES	NO	NA
Chromosome 3	CM001584.1	221371852	221371852	-	4.23161e-08	0.00069007	33.3333	NO	NA	NA	NO	NA	NA	NO	NA	NA	NA	NO	YES	NO	NA
Chromosome 3	CM001584.1	221373739	221373739	+	7.68695e-06	0.0383707	-30.8225	NO	NA	NA	NO	NA	NA	NO	NA	NA	NA	NO	NO	NO	NA
Chromosome 3	CM001584.1	222092516	222092516	-	1.12941e-07	0.00152519	-44.2643	NO	NA	NA	NO	NA	NA	NO	NA	NA	NA	NO	NO	NO	NA
Chromosome 3	CM001584.1	222152840	222152840	-	5.4648e-07	0.00499922	42.8389	NO	NA	NA	NO	NA	NA	NO	NA	NA	NA	NO	NO	NO	NA
Chromosome 3	CM001584.1	222152919	222152919	-	3.45992e-06	0.0208488	41.0842	NO	NA	NA	NO	NA	NA	NO	NA	NA	NA	NO	NO	NO	NA
Chromosome 3	CM001584.1	222152939	222152939	-	1.24729e-06	0.00969095	-42.5774	NO	NA	NA	NO	NA	NA	NO	NA	NA	NA	NO	NO	NO	NA
Chromosome 3	CM001584.1	222154674	222154674	+	3.45664e-08	0.000591008	44.5887	NO	NA	NA	NO	NA	NA	NO	NA	NA	NA	NO	NO	NO	NA
Chromosome 3	CM001584.1	222165762	222165762	-	1.87385e-05	0.0743306	-38.0788	NO	NA	NA	NO	NA	NA	NO	NA	NA	NA	NO	NO	NO	NA
Chromosome 3	CM001584.1	222397971	222397971	-	2.99098e-06	0.0185148	-29.8276	NO	NA	NA	NO	NA	NA	NO	NA	NA	NA	NO	YES	NO	NA
Chromosome 3	CM001584.1	222513742	222513742	-	3.42961e-06	0.0207212	-28.5948	NO	NA	NA	NO	NA	NA	NO	NA	NA	NA	NO	NO	YES	CHR-2B
Chromosome 3	CM001584.1	222513766	222513766	-	1.69316e-06	0.0119958	40.6318	NO	NA	NA	NO	NA	NA	NO	NA	NA	NA	NO	NO	YES	CHR-2B
Chromosome 3	CM001584.1	222538190	222538190	+	5.11087e-06	0.0280075	-31.4815	NO	NA	NA	NO	NA	NA	NO	NA	NA	NA	NO	YES	NO	NA
Chromosome 3	CM001584.1	222802947	222802947	-	1.15046e-05	0.0518252	42.0511	NO	NA	NA	NO	NA	NA	NO	NA	NA	NA	NO	YES	NO	NA
Chromosome 3	CM001584.1	223005158	223005158	+	2.41133e-06	0.0157882	-31.8982	NO	NA	NA	NO	NA	NA	NO	NA	NA	NA	NO	NO	NO	NA
Chromosome 3	CM001584.1	223012289	223012289	-	6.48329e-06	0.0338132	31.7215	NO	NA	NA	NO	NA	NA	NO	NA	NA	NA	YES	NO	NO	NA
Chromosome 3	CM001584.1	223014127	223014127	-	2.46807e-08	0.000447948	-35.0028	NO	NA	NA	NO	NA	NA	NO	NA	NA	NA	NO	YES	NO	NA
Chromosome 3	CM001584.1	223014129	223014129	-	2.84515e-06	0.017909	35.7549	NO	NA	NA	NO	NA	NA	NO	NA	NA	NA	NO	YES	NO	NA
Chromosome 3	CM001584.1	223014161	223014161	-	1.14478e-06	0.00900232	37.0207	NO	NA	NA	NO	NA	NA	NO	NA	NA	NA	NO	YES	NO	NA
Chromosome 3	CM001584.1	223080488	223080488	+	1.15186e-05	0.0518252	34.4353	NO	NA	NA	NO	NA	NA	NO	NA	NA	NA	NO	YES	NO	NA
Chromosome 4	CM001585.1	116868467	116868467	+	1.46407e-06	0.0108018	27.8125	NO	NA	NA	NO	NA	NA	NO	NA	NA	NA	NO	YES	NO	NA
Chromosome 4	CM001585.1	116936604	116936604	+	2.54681e-06	0.0164615	44.213	NO	NA	NA	NO	NA	NA	NO	NA	NA	NA	NO	YES	NO	NA
Chromosome 4	CM001585.1	117079815	117079815	-	1.46829e-05	0.0620465	35.5994	NO	NA	NA	NO	NA	NA	NO	NA	NA	NA	NO	YES	NO	NA
Chromosome 5	CM001586.1	105478231	105478231	-	7.71136e-08	0.0011287	-26.746	NO	NA	NA	NO	NA	NA	NO	NA	NA	NA	NO	NO	NO	NA
Chromosome 5	CM001586.1	106349485	106349485	-	2.71169e-07	0.00307603	-25.8547	NO	NA	NA	NO	NA	NA	NO	NA	NA	NA	NO	NO	NO	NA
Chromosome 6	CM001587.1	102957825	102957825	+	6.29181e-10	2.05386e-05	-54.6474	NO	NA	NA	NO	NA	NA	NO	NA	NA	NA	NO	NO	NO	NA
Chromosome 6	CM001587.1	113231297	113231297	-	6.37789e-08	0.000977677	48.495	NO	NA	NA	NO	NA	NA	NO	NA	NA	NA	NO	NO	NO	NA
Chromosome 7	CM001588.1	45389925	45389925	+	6.68e-19	1.0825e-13	30.8824	NO	NA	NA	NO	NA	NA	NO	NA	NA	NA	NO	NO	NO	NA
Chromosome 7	CM001588.1	83605028	83605028	+	8.21953e-10	2.60808e-05	-39.7436	NO	NA	NA	NO	NA	NA	NO	NA	NA	NA	NO	NO	YES	MLT1O
Chromosome 8	CM001589.1	88217563	88217563	-	1.15766e-05	0.0519564	36.4547	NO	NA	NA	NO	NA	NA	NO	NA	NA	NA	NO	YES	YES	BovB
Chromosome 8	CM001589.1	88675651	88675651	-	2.84575e-06	0.017909	-41.2319	NO	NA	NA	NO	NA	NA	NO	NA	NA	NA	NO	YES	NO	NA
Chromosome 8	CM001589.1	88870399	88870399	+	1.12967e-05	0.0511556	-35.5397	NO	NA	NA	NO	NA	NA	NO	NA	NA	NA	NO	YES	NO	NA
Chromosome 8	CM001589.1	89220080	89220080	+	6.42767e-08	0.00098199	44.1288	NO	NA	NA	NO	NA	NA	NO	NA	NA	NA	NO	YES	NO	NA
Chromosome 8	CM001589.1	89514510	89514510	+	2.33692e-06	0.0154122	-32.2368	NO	NA	NA	NO	NA	NA	NO	NA	NA	NA	YES	NO	NO	NA
Chromosome 8	CM001589.1	89941501	89941501	-	2.18403e-05	0.0834164	-42.2604	NO	NA	NA	NO	NA	NA	NO	NA	NA	NA	NO	NO	NO	NA
Chromosome 8	CM001589.1	89941787	89941787	-	1.31509e-05	0.0569262	-33.1004	NO	NA	NA	NO	NA	NA	NO	NA	NA	NA	NO	NO	NO	NA
Chromosome 8	CM001589.1	90183243	90183243	+	7.64552e-08	0.00112269	-42.3372	NO	NA	NA	NO	NA	NA	NO	NA	NA	NA	NO	NO	NO	NA
Chromosome 8	CM001589.1	90183244	90183244	-	1.1729e-05	0.0524706	-33.4469	NO	NA	NA	NO	NA	NA	NO	NA	NA	NA	NO	NO	NO	NA
Chromosome 8	CM001589.1	90228934	90228934	-	7.9321e-06	0.0391576	-44.2509	NO	NA	NA	NO	NA	NA	NO	NA	NA	NA	YES	NO	NO	NA
Chromosome 8	CM001589.1	90230057	90230057	-	1.7102e-08	0.000337387	42.4454	NO	NA	NA	NO	NA	NA	NO	NA	NA	NA	YES	NO	NO	NA
Chromosome 9	CM001590.1	14740162	14740162	-	2.99854e-06	0.0185275	-42.0513	NO	NA	NA	NO	NA	NA	NO	NA	NA	NA	NO	NO	NO	NA
Chromosome 9	CM001590.1	15911720	15911720	+	1.71085e-06	0.0120917	30.0405	NO	NA	NA	NO	NA	NA	NO	NA	NA	NA	NO	NO	NO	NA
Chromosome 9	CM001590.1	16388829	16388829	-	2.33095e-10	8.59881e-06	-48.2143	NO	NA	NA	NO	NA	NA	NO	NA	NA	NA	NO	NO	YES	CHR-2B
Chromosome 9	CM001590.1	93814251	93814251	+	1.43752e-11	7.95443e-07	-57.3029	NO	NA	NA	NO	NA	NA	NO	NA	NA	NA	NO	NO	NO	NA
Chromosome 9	CM001590.1	93830334	93830334	-	1.19869e-05	0.0532711	-43.9316	NO	NA	NA	NO	NA	NA	NO	NA	NA	NA	YES	NO	NO	NA
Chromosome 9	CM001590.1	93830350	93830350	-	1.5824e-06	0.0114697	-46.8376	NO	NA	NA	NO	NA	NA	NO	NA	NA	NA	YES	NO	NO	NA
Chromosome 9	CM001590.1	93830352	93830352	-	1.94735e-05	0.0767009	-43.2479	NO	NA	NA	NO	NA	NA	NO	NA	NA	NA	YES	NO	NO	NA
Chromosome 10	CM001591.1	35402258	35402258	+	4.1006e-06	0.0235928	38.1481	NO	NA	NA	NO	NA	NA	NO	NA	NA	NA	NO	NO	NO	NA
Chromosome 10	CM001591.1	85274798	85274798	+	3.92965e-06	0.022889	28.6566	NO	NA	NA	NO	NA	NA	NO	NA	NA	NA	YES	NO	NO	NA
Chromosome 10	CM001591.1	85274842	85274842	+	5.29159e-06	0.0287204	26.9617	NO	NA	NA	NO	NA	NA	NO	NA	NA	NA	YES	NO	NO	NA
Chromosome 10	CM001591.1	85274857	85274857	+	6.80642e-07	0.00599682	27.1186	NO	NA	NA	NO	NA	NA	NO	NA	NA	NA	YES	NO	NO	NA
Chromosome 10	CM001591.1	85274871	85274871	+	6.714e-06	0.0345792	28.4997	NO	NA	NA	NO	NA	NA	NO	NA	NA	NA	YES	NO	NO	NA
Chromosome 10	CM001591.1	85274887	85274887	-	3.4647e-08	0.000591008	27.7108	NO	NA	NA	NO	NA	NA	NO	NA	NA	NA	YES	NO	NO	NA
Chromosome 10	CM001591.1	85274999	85274999	-	4.19314e-08	0.000687644	33.5307	NO	NA	NA	NO	NA	NA	NO	NA	NA	NA	YES	NO	NO	NA
Chromosome 10	CM001591.1	85275038	85275038	-	2.05236e-07	0.00245064	42.7061	NO	NA	NA	NO	NA	NA	NO	NA	NA	NA	YES	NO	NO	NA
Chromosome 11	CM001592.1	11200276	11200276	+	7.79947e-07	0.00674087	38.4679	NO	NA	NA	NO	NA	NA	NO	NA	NA	NA	NO	NO	NO	NA
Chromosome 11	CM001592.1	18806227	18806227	+	2.4313e-06	0.0158732	-34.1217	NO	NA	NA	NO	NA	NA	NO	NA	NA	NA	NO	NO	NO	NA
Chromosome 11	CM001592.1	19608476	19608476	-	6.57954e-12	3.92818e-07	48.2258	NO	NA	NA	NO	NA	NA	NO	NA	NA	NA	NO	NO	NO	NA
Chromosome 11	CM001592.1	19945789	19945789	+	5.85921e-06	0.0312039	33.0123	NO	NA	NA	NO	NA	NA	NO	NA	NA	NA	NO	NO	NO	NA
Chromosome 11	CM001592.1	20096239	20096239	-	7.49739e-06	0.0376732	42.5287	NO	NA	NA	NO	NA	NA	NO	NA	NA	NA	NO	NO	NO	NA
Chromosome 11	CM001592.1	20140983	20140983	+	1.64078e-07	0.00202859	-41.1765	NO	NA	NA	NO	NA	NA	NO	NA	NA	NA	NO	NO	NO	NA
Chromosome 11	CM001592.1	20461698	20461698	-	5.93199e-09	0.000135939	-43.534	NO	NA	NA	NO	NA	NA	NO	NA	NA	NA	NO	NO	NO	NA
Chromosome 11	CM001592.1	20462572	20462572	-	4.25778e-13	3.21989e-08	42.4167	NO	NA	NA	NO	NA	NA	NO	NA	NA	NA	NO	NO	NO	NA
Chromosome 11	CM001592.1	20465715	20465715	-	4.32418e-08	0.000700739	36.3636	NO	NA	NA	NO	NA	NA	NO	NA	NA	NA	NO	NO	NO	NA
Chromosome 11	CM001592.1	21230117	21230117	-	1.01876e-05	0.0469294	31.4815	NO	NA	NA	NO	NA	NA	NO	NA	NA	NA	NO	NO	NO	NA
Chromosome 11	CM001592.1	22112639	22112639	+	5.70163e-06	0.030472	-36.0663	NO	NA	NA	NO	NA	NA	NO	NA	NA	NA	NO	NO	NO	NA
Chromosome 11	CM001592.1	22242977	22242977	-	7.09239e-08	0.00105167	42.4731	NO	NA	NA	NO	NA	NA	NO	NA	NA	NA	NO	NO	NO	NA
Chromosome 11	CM001592.1	22939716	22939716	+	1.32529e-05	0.0571615	-37.1053	NO	NA	NA	NO	NA	NA	NO	NA	NA	NA	NO	NO	NO	NA
Chromosome 11	CM001592.1	24130020	24130020	-	7.84896e-08	0.00114148	-40.0317	NO	NA	NA	NO	NA	NA	NO	NA	NA	NA	NO	NO	NO	NA
Chromosome 11	CM001592.1	24638966	24638966	-	7.37177e-15	7.60202e-10	69.7111	NO	NA	NA	NO	NA	NA	NO	NA	NA	NA	NO	NO	NO	NA
Chromosome 11	CM001592.1	24715561	24715561	-	4.60903e-06	0.0257869	-36.6452	NO	NA	NA	NO	NA	NA	NO	NA	NA	NA	NO	NO	NO	NA
Chromosome 11	CM001592.1	24726945	24726945	-	8.32155e-09	0.000180663	-33.3333	NO	NA	NA	NO	NA	NA	NO	NA	NA	NA	NO	NO	NO	NA
Chromosome 11	CM001592.1	25300458	25300458	+	2.98684e-08	0.000523266	-48.8389	NO	NA	NA	NO	NA	NA	NO	NA	NA	NA	NO	NO	NO	NA
Chromosome 11	CM001592.1	25300778	25300778	-	1.42272e-05	0.060615	-40.625	NO	NA	NA	NO	NA	NA	NO	NA	NA	NA	NO	NO	NO	NA
Chromosome 11	CM001592.1	26235559	26235559	+	1.19122e-05	0.0530428	36.9963	NO	NA	NA	NO	NA	NA	NO	NA	NA	NA	NO	NO	NO	NA
Chromosome 11	CM001592.1	26235560	26235560	-	3.337e-07	0.00357953	38.5684	NO	NA	NA	NO	NA	NA	NO	NA	NA	NA	NO	NO	NO	NA
Chromosome 11	CM001592.1	31307411	31307411	+	3.79848e-06	0.0222679	-29.4777	NO	NA	NA	NO	NA	NA	NO	NA	NA	NA	NO	NO	NO	NA
Chromosome 11	CM001592.1	32756910	32756910	+	9.29923e-08	0.0013023	42.6923	NO	NA	NA	NO	NA	NA	NO	NA	NA	NA	NO	NO	NO	NA
Chromosome 11	CM001592.1	33760768	33760768	+	6.45706e-06	0.0337151	26.8097	NO	NA	NA	NO	NA	NA	NO	NA	NA	NA	NO	NO	NO	NA
Chromosome 11	CM001592.1	33907663	33907663	+	2.13878e-07	0.00254046	-45.2459	NO	NA	NA	NO	NA	NA	NO	NA	NA	NA	NO	NO	NO	NA
Chromosome 11	CM001592.1	34090244	34090244	-	7.47307e-07	0.00650836	39.9681	NO	NA	NA	NO	NA	NA	NO	NA	NA	NA	NO	NO	NO	NA
Chromosome 11	CM001592.1	34090825	34090825	-	1.47618e-05	0.0623078	-26.3158	NO	NA	NA	NO	NA	NA	NO	NA	NA	NA	NO	NO	NO	NA
Chromosome 11	CM001592.1	34097674	34097674	+	3.12651e-06	0.0190933	43.2239	NO	NA	NA	NO	NA	NA	NO	NA	NA	NA	NO	NO	NO	NA
Chromosome 11	CM001592.1	34345167	34345167	-	1.2313e-07	0.0016241	31.2771	NO	NA	NA	NO	NA	NA	NO	NA	NA	NA	NO	NO	NO	NA
Chromosome 11	CM001592.1	34609363	34609363	-	1.24221e-05	0.0546163	-41.4171	NO	NA	NA	NO	NA	NA	NO	NA	NA	NA	NO	NO	NO	NA
Chromosome 11	CM001592.1	34796461	34796461	+	5.74851e-06	0.0306504	-31.9333	NO	NA	NA	NO	NA	NA	NO	NA	NA	NA	NO	NO	NO	NA
Chromosome 11	CM001592.1	36580240	36580240	-	2.47781e-06	0.0161073	32.7869	NO	NA	NA	NO	NA	NA	NO	NA	NA	NA	NO	NO	NO	NA
Chromosome 11	CM001592.1	36762984	36762984	-	8.15377e-06	0.0397819	27.2436	NO	NA	NA	NO	NA	NA	NO	NA	NA	NA	NO	NO	NO	NA
Chromosome 11	CM001592.1	38145895	38145895	-	1.19649e-05	0.0532255	33.1849	NO	NA	NA	NO	NA	NA	NO	NA	NA	NA	NO	NO	NO	NA
Chromosome 11	CM001592.1	50190281	50190281	+	2.31175e-05	0.0866177	35.8764	NO	NA	NA	NO	NA	NA	NO	NA	NA	NA	NO	NO	NO	NA
Chromosome 11	CM001592.1	52278138	52278138	+	3.98033e-06	0.0230952	-28.3333	NO	NA	NA	NO	NA	NA	NO	NA	NA	NA	NO	NO	NO	NA
Chromosome 11	CM001592.1	52283207	52283207	+	6.26843e-09	0.000141505	33.3333	NO	NA	NA	NO	NA	NA	NO	NA	NA	NA	NO	NO	YES	MIRb
Chromosome 11	CM001592.1	54351908	54351908	+	4.71505e-07	0.00447578	-30.1887	NO	NA	NA	NO	NA	NA	NO	NA	NA	NA	NO	NO	NO	NA
Chromosome 11	CM001592.1	54487374	54487374	-	1.55226e-05	0.0643807	-27.2695	NO	NA	NA	NO	NA	NA	NO	NA	NA	NA	NO	NO	YES	CHR-2B
Chromosome 11	CM001592.1	54632309	54632309	+	1.62522e-05	0.0665895	32.5604	NO	NA	NA	NO	NA	NA	NO	NA	NA	NA	NO	NO	NO	NA
Chromosome 11	CM001592.1	61707262	61707262	+	2.41747e-06	0.0158056	30.9946	NO	NA	NA	NO	NA	NA	NO	NA	NA	NA	NO	NO	NO	NA
Chromosome 11	CM001592.1	61732767	61732767	-	6.35549e-06	0.0332237	-27.541	NO	NA	NA	NO	NA	NA	NO	NA	NA	NA	NO	NO	NO	NA
Chromosome 12	CM001593.1	2069391	2069391	+	7.2647e-06	0.0367072	41.502	NO	NA	NA	NO	NA	NA	NO	NA	NA	NA	NO	NO	NO	NA
Chromosome 12	CM001593.1	40879334	40879334	+	4.94998e-07	0.00465979	28.8538	NO	NA	NA	NO	NA	NA	NO	NA	NA	NA	NO	NO	NO	NA
Chromosome 12	CM001593.1	47936556	47936556	+	4.85372e-06	0.0269565	36.0165	NO	NA	NA	NO	NA	NA	NO	NA	NA	NA	NO	NO	NO	NA
Chromosome 12	CM001593.1	59091611	59091611	+	3.11194e-08	0.000541004	25.2319	NO	NA	NA	NO	NA	NA	NO	NA	NA	NA	NO	NO	NO	NA
Chromosome 12	CM001593.1	61756822	61756822	-	9.99245e-08	0.0013908	-27.5862	NO	NA	NA	NO	NA	NA	NO	NA	NA	NA	NO	NO	NO	NA
Chromosome 12	CM001593.1	69267332	69267332	-	1.53371e-05	0.0639624	-32.9619	NO	NA	NA	NO	NA	NA	NO	NA	NA	NA	NO	NO	NO	NA
Chromosome 12	CM001593.1	78016167	78016167	+	1.30502e-06	0.0099856	26.9989	NO	NA	NA	NO	NA	NA	NO	NA	NA	NA	NO	NO	NO	NA
Chromosome 12	CM001593.1	78160327	78160327	-	6.0347e-07	0.0054008	-47.9362	NO	NA	NA	NO	NA	NA	NO	NA	NA	NA	NO	NO	NO	NA
Chromosome 12	CM001593.1	78172205	78172205	-	7.74751e-06	0.0385881	-43.8194	NO	NA	NA	NO	NA	NA	NO	NA	NA	NA	NO	NO	YES	L1MB7
Chromosome 12	CM001593.1	78177832	78177832	+	1.05759e-05	0.0482769	-39.9275	NO	NA	NA	NO	NA	NA	NO	NA	NA	NA	NO	NO	NO	NA
Chromosome 12	CM001593.1	78322898	78322898	+	2.57976e-06	0.0166271	-45.2579	NO	NA	NA	NO	NA	NA	NO	NA	NA	NA	NO	NO	NO	NA
Chromosome 12	CM001593.1	78324114	78324114	+	3.56862e-06	0.0213058	-46.5734	NO	NA	NA	NO	NA	NA	NO	NA	NA	NA	NO	NO	NO	NA
Chromosome 12	CM001593.1	78325703	78325703	+	1.28573e-05	0.0561492	-37.6984	NO	NA	NA	NO	NA	NA	NO	NA	NA	NA	NO	NO	YES	G-rich
Chromosome 12	CM001593.1	78367379	78367379	+	1.17858e-07	0.00156367	-45.9918	NO	NA	NA	NO	NA	NA	NO	NA	NA	NA	NO	NO	NO	NA
Chromosome 12	CM001593.1	78414723	78414723	+	1.94096e-07	0.00234228	44.6396	NO	NA	NA	NO	NA	NA	NO	NA	NA	NA	NO	NO	NO	NA
Chromosome 12	CM001593.1	78698969	78698969	-	4.84733e-08	0.000776337	45.616	NO	NA	NA	NO	NA	NA	NO	NA	NA	NA	NO	NO	NO	NA
Chromosome 12	CM001593.1	79012341	79012341	+	5.37619e-07	0.00493808	41.3318	NO	NA	NA	NO	NA	NA	NO	NA	NA	NA	NO	NO	NO	NA
Chromosome 13	CM001594.1	41296512	41296512	+	3.35903e-10	1.1815e-05	43.0764	NO	NA	NA	NO	NA	NA	NO	NA	NA	NA	NO	NO	NO	NA
Chromosome 13	CM001594.1	45372533	45372533	-	1.40134e-07	0.00179618	-44.7458	NO	NA	NA	NO	NA	NA	NO	NA	NA	NA	NO	NO	NO	NA
Chromosome 13	CM001594.1	45385744	45385744	+	1.15115e-05	0.0518252	-40	NO	NA	NA	NO	NA	NA	NO	NA	NA	NA	NO	NO	NO	NA
Chromosome 13	CM001594.1	45443164	45443164	+	8.1527e-10	2.60509e-05	-59.5634	NO	NA	NA	NO	NA	NA	NO	NA	NA	NA	NO	NO	NO	NA
Chromosome 13	CM001594.1	45640633	45640633	-	1.93351e-06	0.0133331	39.8977	NO	NA	NA	NO	NA	NA	NO	NA	NA	NA	NO	NO	NO	NA
Chromosome 13	CM001594.1	53796421	53796421	+	4.63549e-09	0.00010898	-32.2581	NO	NA	NA	NO	NA	NA	NO	NA	NA	NA	NO	NO	NO	NA
Chromosome 13	CM001594.1	53796422	53796422	-	6.62212e-06	0.0342616	-26.3131	NO	NA	NA	NO	NA	NA	NO	NA	NA	NA	NO	NO	NO	NA
Chromosome 13	CM001594.1	54149345	54149345	+	4.47495e-07	0.00430534	-29.6296	NO	NA	NA	NO	NA	NA	NO	NA	NA	NA	NO	NO	NO	NA
Chromosome 13	CM001594.1	81220052	81220052	-	1.84572e-05	0.0734701	42.6636	NO	NA	NA	NO	NA	NA	NO	NA	NA	NA	NO	NO	NO	NA
Chromosome 14	CM001595.1	595103	595103	+	3.72681e-07	0.00382951	-30.7196	NO	NA	NA	NO	NA	NA	NO	NA	NA	NA	NO	NO	NO	NA
Chromosome 14	CM001595.1	661245	661245	+	7.59722e-06	0.0380171	-34.2105	NO	NA	NA	NO	NA	NA	NO	NA	NA	NA	NO	NO	NO	NA
Chromosome 14	CM001595.1	1089220	1089220	+	5.40536e-06	0.0291982	28.2051	NO	NA	NA	NO	NA	NA	NO	NA	NA	NA	NO	NO	NO	NA
Chromosome 14	CM001595.1	1548621	1548621	-	1.18359e-05	0.0527869	36.8234	NO	NA	NA	NO	NA	NA	NO	NA	NA	NA	NO	NO	NO	NA
Chromosome 14	CM001595.1	1962111	1962111	-	1.65062e-05	0.0673728	-26.4676	NO	NA	NA	NO	NA	NA	NO	NA	NA	NA	NO	NO	NO	NA
Chromosome 14	CM001595.1	1968541	1968541	+	8.20536e-08	0.00118298	-39.697	NO	NA	NA	NO	NA	NA	NO	NA	NA	NA	NO	NO	NO	NA
Chromosome 14	CM001595.1	4429716	4429716	+	2.22896e-08	0.000414498	-47.8836	NO	NA	NA	NO	NA	NA	NO	NA	NA	NA	NO	NO	YES	Bov-tA1
Chromosome 14	CM001595.1	4536563	4536563	-	1.36185e-09	3.93585e-05	-39.9959	NO	NA	NA	NO	NA	NA	NO	NA	NA	NA	NO	NO	NO	NA
Chromosome 14	CM001595.1	4650516	4650516	+	1.86834e-06	0.0129935	40.5154	NO	NA	NA	NO	NA	NA	NO	NA	NA	NA	NO	NO	NO	NA
Chromosome 14	CM001595.1	5110772	5110772	+	3.83838e-07	0.00391152	34.6154	NO	NA	NA	NO	NA	NA	NO	NA	NA	NA	NO	NO	YES	MLT1I
Chromosome 14	CM001595.1	5654991	5654991	-	6.57335e-08	0.00100088	-44.1481	NO	NA	NA	NO	NA	NA	NO	NA	NA	NA	NO	NO	NO	NA
Chromosome 14	CM001595.1	7569694	7569694	+	3.46525e-06	0.0208532	-28.7037	NO	NA	NA	NO	NA	NA	NO	NA	NA	NA	NO	NO	NO	NA
Chromosome 14	CM001595.1	7570703	7570703	-	6.27843e-08	0.000965692	28.5714	NO	NA	NA	NO	NA	NA	NO	NA	NA	NA	NO	NO	YES	L1MB5
Chromosome 14	CM001595.1	7621262	7621262	+	5.39044e-09	0.000125409	-54.3232	NO	NA	NA	NO	NA	NA	NO	NA	NA	NA	NO	NO	NO	NA
Chromosome 14	CM001595.1	7855397	7855397	-	4.07167e-07	0.00404265	34.4086	NO	NA	NA	NO	NA	NA	NO	NA	NA	NA	NO	NO	NO	NA
Chromosome 14	CM001595.1	8071553	8071553	+	2.59713e-06	0.0166917	-27.8689	NO	NA	NA	NO	NA	NA	NO	NA	NA	NA	NO	NO	NO	NA
Chromosome 14	CM001595.1	9984667	9984667	-	1.47928e-07	0.00186967	-25.3521	NO	NA	NA	NO	NA	NA	NO	NA	NA	NA	NO	NO	NO	NA
Chromosome 14	CM001595.1	10959499	10959499	+	1.69234e-08	0.000335322	50.8242	NO	NA	NA	NO	NA	NA	NO	NA	NA	NA	NO	YES	NO	NA
Chromosome 14	CM001595.1	11047820	11047820	-	2.09718e-05	0.0810212	-35.6583	NO	NA	NA	NO	NA	NA	NO	NA	NA	NA	NO	NO	YES	MLT1G3
Chromosome 14	CM001595.1	11085065	11085065	-	4.53594e-06	0.0255354	-30.4348	NO	NA	NA	NO	NA	NA	NO	NA	NA	NA	NO	YES	NO	NA
Chromosome 14	CM001595.1	11112061	11112061	-	2.1254e-05	0.0818664	35.004	NO	NA	NA	NO	NA	NA	NO	NA	NA	NA	YES	NO	NO	NA
Chromosome 14	CM001595.1	11119653	11119653	-	5.37398e-08	0.000846669	45.5346	NO	NA	NA	NO	NA	NA	NO	NA	NA	NA	NO	YES	NO	NA
Chromosome 14	CM001595.1	11269040	11269040	-	9.44924e-06	0.0443384	31.6487	NO	NA	NA	NO	NA	NA	NO	NA	NA	NA	NO	NO	YES	CHR-2
Chromosome 14	CM001595.1	11676910	11676910	-	3.24125e-06	0.0197481	-26.087	NO	NA	NA	NO	NA	NA	NO	NA	NA	NA	NO	NO	NO	NA
Chromosome 14	CM001595.1	11699846	11699846	-	5.458e-07	0.00499922	32.6923	NO	NA	NA	NO	NA	NA	NO	NA	NA	NA	NO	NO	NO	NA
Chromosome 14	CM001595.1	12659335	12659335	+	2.06967e-06	0.0140164	-36.8286	NO	NA	NA	NO	NA	NA	NO	NA	NA	NA	NO	NO	NO	NA
Chromosome 14	CM001595.1	13448501	13448501	+	1.54955e-06	0.0113038	-41.6315	NO	NA	NA	NO	NA	NA	NO	NA	NA	NA	NO	NO	NO	NA
Chromosome 14	CM001595.1	13458659	13458659	-	4.55279e-07	0.00433991	-39.0029	NO	NA	NA	NO	NA	NA	NO	NA	NA	NA	NO	NO	NO	NA
Chromosome 14	CM001595.1	13579935	13579935	-	2.39561e-09	6.14121e-05	57.487	NO	NA	NA	NO	NA	NA	NO	NA	NA	NA	NO	NO	NO	NA
Chromosome 14	CM001595.1	17822960	17822960	-	2.1616e-05	0.0829086	-31.7528	NO	NA	NA	NO	NA	NA	NO	NA	NA	NA	NO	NO	NO	NA
Chromosome 14	CM001595.1	35806219	35806219	+	1.32017e-05	0.0570491	-25.8974	NO	NA	NA	NO	NA	NA	NO	NA	NA	NA	NO	NO	NO	NA
Chromosome 14	CM001595.1	35806220	35806220	-	1.05674e-07	0.00146186	-34.1226	NO	NA	NA	NO	NA	NA	NO	NA	NA	NA	NO	NO	NO	NA
Chromosome 14	CM001595.1	38949549	38949549	-	9.53438e-06	0.0446272	-33.8138	NO	NA	NA	NO	NA	NA	NO	NA	NA	NA	NO	NO	NO	NA
Chromosome 14	CM001595.1	50311218	50311218	+	1.79932e-06	0.0125992	-32.0392	NO	NA	NA	NO	NA	NA	NO	NA	NA	NA	NO	NO	NO	NA
Chromosome 14	CM001595.1	50311304	50311304	+	9.83069e-07	0.00809077	-25.4902	NO	NA	NA	NO	NA	NA	NO	NA	NA	NA	NO	NO	NO	NA
Chromosome 14	CM001595.1	54089369	54089369	-	3.46051e-07	0.0036601	-26.7857	NO	NA	NA	NO	NA	NA	NO	NA	NA	NA	NO	NO	NO	NA
Chromosome 14	CM001595.1	55687661	55687661	+	4.10248e-06	0.0235928	31.2091	NO	NA	NA	NO	NA	NA	NO	NA	NA	NA	NO	NO	NO	NA
Chromosome 14	CM001595.1	55831242	55831242	-	1.46004e-06	0.0108018	-39.0625	NO	NA	NA	NO	NA	NA	NO	NA	NA	NA	NO	NO	NO	NA
Chromosome 14	CM001595.1	60132541	60132541	+	2.49054e-05	0.0916515	26.3764	NO	NA	NA	NO	NA	NA	NO	NA	NA	NA	NO	NO	NO	NA
Chromosome 15	CM001596.1	31119958	31119958	+	1.43616e-08	0.000292474	-52.7957	NO	NA	NA	NO	NA	NA	NO	NA	NA	NA	NO	NO	NO	NA
Chromosome 15	CM001596.1	33597049	33597049	+	1.86354e-05	0.0741078	-30.5646	NO	NA	NA	NO	NA	NA	NO	NA	NA	NA	NO	NO	YES	L2c
Chromosome 15	CM001596.1	33741240	33741240	-	1.16778e-07	0.00155387	29.5082	NO	NA	NA	NO	NA	NA	NO	NA	NA	NA	NO	NO	NO	NA
Chromosome 15	CM001596.1	45840249	45840249	-	1.03075e-05	0.0473375	25.0917	NO	NA	NA	NO	NA	NA	NO	NA	NA	NA	NO	NO	NO	NA
Chromosome 15	CM001596.1	49223747	49223747	+	1.43926e-07	0.00182928	-42.1478	NO	NA	NA	NO	NA	NA	NO	NA	NA	NA	NO	NO	YES	Bov-tA3
Chromosome 15	CM001596.1	49223909	49223909	-	4.35713e-06	0.0247862	32.8588	NO	NA	NA	NO	NA	NA	NO	NA	NA	NA	NO	NO	NO	NA
Chromosome 15	CM001596.1	49224192	49224192	+	3.51607e-07	0.00369303	-38.2212	NO	NA	NA	NO	NA	NA	NO	NA	NA	NA	NO	NO	NO	NA
Chromosome 15	CM001596.1	49240304	49240304	-	4.13456e-07	0.00408721	-43.7003	NO	NA	NA	NO	NA	NA	NO	NA	NA	NA	NO	NO	NO	NA
Chromosome 15	CM001596.1	49240311	49240311	-	2.79109e-08	0.000498597	-47.5464	NO	NA	NA	NO	NA	NA	NO	NA	NA	NA	NO	NO	NO	NA
Chromosome 15	CM001596.1	77600896	77600896	-	3.10015e-07	0.00341426	30.9927	NO	NA	NA	NO	NA	NA	NO	NA	NA	NA	NO	NO	NO	NA
Chromosome 16	CM001597.1	6107450	6107450	+	4.37136e-06	0.0248245	-36.9174	NO	NA	NA	NO	NA	NA	NO	NA	NA	NA	NO	NO	NO	NA
Chromosome 16	CM001597.1	6107500	6107500	+	4.88006e-06	0.0270468	37.0498	NO	NA	NA	NO	NA	NA	NO	NA	NA	NA	NO	NO	NO	NA
Chromosome 16	CM001597.1	13668025	13668025	-	3.97857e-07	0.00398509	-49.7752	NO	NA	NA	NO	NA	NA	NO	NA	NA	NA	NO	NO	NO	NA
Chromosome 16	CM001597.1	69273908	69273908	-	8.53926e-06	0.041132	34.3466	NO	NA	NA	NO	NA	NA	NO	NA	NA	NA	NO	NO	NO	NA
Chromosome 16	CM001597.1	70052030	70052030	-	3.97326e-07	0.00398509	-42.6877	NO	NA	NA	NO	NA	NA	NO	NA	NA	NA	NO	NO	NO	NA
Chromosome 16	CM001597.1	70167116	70167116	-	1.43483e-05	0.0610163	27.3427	NO	NA	NA	NO	NA	NA	NO	NA	NA	NA	NO	NO	NO	NA
Chromosome 17	CM001598.1	4527580	4527580	+	2.16541e-05	0.0829848	39.8529	NO	NA	NA	NO	NA	NA	NO	NA	NA	NA	NO	NO	NO	NA
Chromosome 17	CM001598.1	52253320	52253320	-	1.29862e-05	0.0565104	-36.9636	NO	NA	NA	NO	NA	NA	NO	NA	NA	NA	NO	NO	NO	NA
Chromosome 17	CM001598.1	68079415	68079415	-	9.88129e-06	0.045704	-39.1204	NO	NA	NA	NO	NA	NA	NO	NA	NA	NA	NO	NO	NO	NA
Chromosome 17	CM001598.1	68413603	68413603	-	1.26477e-12	9.10918e-08	-51.5152	NO	NA	NA	NO	NA	NA	NO	NA	NA	NA	NO	NO	NO	NA
Chromosome 17	CM001598.1	68823503	68823503	+	5.27011e-06	0.028638	-39.9596	NO	NA	NA	NO	NA	NA	NO	NA	NA	NA	NO	NO	NO	NA
Chromosome 17	CM001598.1	69025634	69025634	-	3.42166e-07	0.00363606	37.8205	NO	NA	NA	NO	NA	NA	NO	NA	NA	NA	NO	NO	NO	NA
Chromosome 17	CM001598.1	69025702	69025702	-	5.71299e-07	0.00516381	-37.8773	NO	NA	NA	NO	NA	NA	NO	NA	NA	NA	NO	NO	NO	NA
Chromosome 17	CM001598.1	69026039	69026039	+	1.23654e-10	4.92166e-06	-57.3622	NO	NA	NA	NO	NA	NA	NO	NA	NA	NA	NO	NO	YES	CHRL
Chromosome 17	CM001598.1	69089284	69089284	-	4.09716e-08	0.000676021	40.045	NO	NA	NA	NO	NA	NA	NO	NA	NA	NA	NO	NO	NO	NA
Chromosome 17	CM001598.1	69133425	69133425	-	9.31995e-09	0.000198538	-49.1101	NO	NA	NA	NO	NA	NA	NO	NA	NA	NA	NO	NO	NO	NA
Chromosome 17	CM001598.1	69212347	69212347	+	3.86979e-07	0.00391152	26.3158	NO	NA	NA	NO	NA	NA	NO	NA	NA	NA	NO	NO	NO	NA
Chromosome 17	CM001598.1	69212402	69212402	+	3.95241e-07	0.00397645	26.3158	NO	NA	NA	NO	NA	NA	NO	NA	NA	NA	NO	NO	NO	NA
Chromosome 17	CM001598.1	69933890	69933890	+	1.90686e-06	0.0131693	-47.5647	NO	NA	NA	NO	NA	NA	NO	NA	NA	NA	NO	NO	NO	NA
Chromosome 17	CM001598.1	70813694	70813694	-	8.85392e-10	2.78987e-05	-52.619	NO	NA	NA	NO	NA	NA	NO	NA	NA	NA	NO	NO	NO	NA
Chromosome 17	CM001598.1	70855375	70855375	-	4.42641e-10	1.51011e-05	-50.5496	NO	NA	NA	NO	NA	NA	NO	NA	NA	NA	NO	NO	NO	NA
Chromosome 17	CM001598.1	70857274	70857274	-	5.53231e-08	0.000868598	49.7436	NO	NA	NA	NO	NA	NA	NO	NA	NA	NA	NO	NO	NO	NA
Chromosome 17	CM001598.1	70866280	70866280	-	5.79102e-09	0.000133382	47.7261	NO	NA	NA	NO	NA	NA	NO	NA	NA	NA	NO	NO	NO	NA
Chromosome 17	CM001598.1	70995013	70995013	+	2.51195e-05	0.0922898	-34.8331	NO	NA	NA	NO	NA	NA	NO	NA	NA	NA	NO	NO	NO	NA
Chromosome 17	CM001598.1	71473837	71473837	-	3.85183e-06	0.0225224	35.2964	NO	NA	NA	NO	NA	NA	NO	NA	NA	NA	NO	NO	NO	NA
Chromosome 17	CM001598.1	71481487	71481487	+	1.52246e-06	0.0111781	32.8428	NO	NA	NA	NO	NA	NA	NO	NA	NA	NA	NO	NO	NO	NA
Chromosome 17	CM001598.1	71486025	71486025	+	2.03902e-06	0.013871	27.3325	NO	NA	NA	NO	NA	NA	NO	NA	NA	NA	NO	NO	NO	NA
Chromosome 17	CM001598.1	71486034	71486034	+	1.83528e-05	0.0733051	25.2365	NO	NA	NA	NO	NA	NA	NO	NA	NA	NA	NO	NO	NO	NA
Chromosome 17	CM001598.1	71486674	71486674	-	1.45748e-06	0.0108018	30.8468	NO	NA	NA	NO	NA	NA	NO	NA	NA	NA	NO	NO	NO	NA
Chromosome 17	CM001598.1	71644928	71644928	+	1.14133e-09	3.42863e-05	-47.0337	NO	NA	NA	NO	NA	NA	NO	NA	NA	NA	NO	NO	NO	NA
Chromosome 17	CM001598.1	71645185	71645185	+	1.39589e-07	0.00179426	52.2449	NO	NA	NA	NO	NA	NA	NO	NA	NA	NA	NO	NO	NO	NA
Chromosome 17	CM001598.1	71695509	71695509	-	1.23686e-05	0.0544871	-34.9896	NO	NA	NA	NO	NA	NA	NO	NA	NA	NA	NO	NO	NO	NA
Chromosome 17	CM001598.1	71766675	71766675	-	2.75046e-07	0.00311222	-29.33	NO	NA	NA	NO	NA	NA	NO	NA	NA	NA	NO	NO	NO	NA
Chromosome 17	CM001598.1	71802122	71802122	-	5.64382e-07	0.00515224	-40.138	NO	NA	NA	NO	NA	NA	NO	NA	NA	NA	NO	NO	NO	NA
Chromosome 17	CM001598.1	71808695	71808695	-	3.3346e-08	0.000577501	48.3598	NO	NA	NA	NO	NA	NA	NO	NA	NA	NA	NO	NO	NO	NA
Chromosome 17	CM001598.1	71808717	71808717	-	2.52483e-07	0.00289299	-46.0847	NO	NA	NA	NO	NA	NA	NO	NA	NA	NA	NO	NO	NO	NA
Chromosome 17	CM001598.1	71860878	71860878	-	2.77766e-05	0.099318	-30.5628	NO	NA	NA	NO	NA	NA	NO	NA	NA	NA	NO	NO	NO	NA
Chromosome 17	CM001598.1	72099220	72099220	+	2.40264e-05	0.089213	34.8073	NO	NA	NA	NO	NA	NA	NO	NA	NA	NA	NO	NO	NO	NA
Chromosome 17	CM001598.1	72261372	72261372	-	1.58799e-07	0.00198496	37.3494	NO	NA	NA	NO	NA	NA	NO	NA	NA	NA	NO	NO	NO	NA
Chromosome 18	CM001599.1	13448439	13448439	+	5.13303e-07	0.00479234	48.4375	NO	NA	NA	NO	NA	NA	NO	NA	NA	NA	NO	NO	NO	NA
Chromosome 18	CM001599.1	13547509	13547509	-	1.2415e-06	0.00966251	-32.1742	NO	NA	NA	NO	NA	NA	NO	NA	NA	NA	NO	NO	NO	NA
Chromosome 18	CM001599.1	15767125	15767125	+	2.46597e-05	0.0909913	42.1652	NO	NA	NA	NO	NA	NA	NO	NA	NA	NA	NO	NO	NO	NA
Chromosome 18	CM001599.1	29978811	29978811	-	6.51366e-07	0.00577252	40.9631	NO	NA	NA	NO	NA	NA	NO	NA	NA	NA	NO	NO	NO	NA
Chromosome 18	CM001599.1	32110019	32110019	+	1.5048e-05	0.0630465	40.127	NO	NA	NA	NO	NA	NA	NO	NA	NA	NA	NO	NO	NO	NA
Chromosome 18	CM001599.1	54988687	54988687	-	2.18266e-05	0.0834164	32.8205	NO	NA	NA	NO	NA	NA	NO	NA	NA	NA	NO	NO	NO	NA
Chromosome 18	CM001599.1	54989489	54989489	+	4.29631e-11	1.96911e-06	-55.202	NO	NA	NA	NO	NA	NA	NO	NA	NA	NA	NO	NO	NO	NA
Chromosome 18	CM001599.1	62996404	62996404	+	1.5497e-07	0.00194323	39.8788	NO	NA	NA	NO	NA	NA	NO	NA	NA	NA	NO	NO	YES	MIRb
Chromosome 18	CM001599.1	63099934	63099934	+	2.23247e-05	0.0843448	27.3755	NO	NA	NA	NO	NA	NA	NO	NA	NA	NA	NO	NO	NO	NA
Chromosome 18	CM001599.1	64120079	64120079	-	4.9036e-07	0.00463536	29.3333	NO	NA	NA	NO	NA	NA	NO	NA	NA	NA	NO	NO	NO	NA
Chromosome 18	CM001599.1	64376888	64376888	+	2.49069e-06	0.0161679	28.8889	NO	NA	NA	NO	NA	NA	NO	NA	NA	NA	NO	NO	NO	NA
Chromosome 18	CM001599.1	66241508	66241508	+	2.43087e-05	0.0901136	-32.6705	NO	NA	NA	NO	NA	NA	NO	NA	NA	NA	NO	NO	YES	Bov-tA1
Chromosome 18	CM001599.1	66914447	66914447	+	1.66725e-05	0.067848	35.7143	NO	NA	NA	NO	NA	NA	NO	NA	NA	NA	NO	NO	NO	NA
Chromosome 18	CM001599.1	67003529	67003529	-	1.33698e-05	0.0574474	-28.7037	NO	NA	NA	NO	NA	NA	NO	NA	NA	NA	NO	NO	NO	NA
Chromosome 18	CM001599.1	67625492	67625492	+	4.57916e-06	0.0256831	46.8889	NO	NA	NA	NO	NA	NA	NO	NA	NA	NA	NO	NO	NO	NA
Chromosome 18	CM001599.1	67735561	67735561	+	9.68623e-06	0.0450775	36.3027	NO	NA	NA	NO	NA	NA	NO	NA	NA	NA	NO	NO	NO	NA
Chromosome 19	CM001600.1	1514474	1514474	-	1.46771e-06	0.0108111	26.0131	NO	NA	NA	NO	NA	NA	NO	NA	NA	NA	NO	NO	NO	NA
Chromosome 19	CM001600.1	6894614	6894614	-	1.12456e-06	0.00888954	47.1311	NO	NA	NA	NO	NA	NA	NO	NA	NA	NA	NO	NO	YES	MER5A
Chromosome 19	CM001600.1	7568651	7568651	-	4.65345e-11	2.11147e-06	49.1304	NO	NA	NA	NO	NA	NA	NO	NA	NA	NA	NO	NO	NO	NA
Chromosome 19	CM001600.1	7631973	7631973	+	2.79104e-07	0.00315029	-54.8857	NO	NA	NA	NO	NA	NA	NO	NA	NA	NA	NO	NO	NO	NA
Chromosome 19	CM001600.1	7631974	7631974	-	1.49907e-09	4.25122e-05	-58.6829	NO	NA	NA	NO	NA	NA	NO	NA	NA	NA	NO	NO	NO	NA
Chromosome 19	CM001600.1	11243547	11243547	-	9.79774e-10	3.03335e-05	46.5767	NO	NA	NA	NO	NA	NA	NO	NA	NA	NA	NO	NO	NO	NA
Chromosome 19	CM001600.1	39165126	39165126	-	2.46048e-07	0.00284802	-29.3103	NO	NA	NA	NO	NA	NA	NO	NA	NA	NA	NO	NO	NO	NA
Chromosome 19	CM001600.1	48281779	48281779	-	2.74277e-05	0.0986143	-30.2326	NO	NA	NA	NO	NA	NA	NO	NA	NA	NA	NO	NO	YES	L1MD
Chromosome 19	CM001600.1	50018018	50018018	+	5.95179e-06	0.0315489	36.6667	NO	NA	NA	NO	NA	NA	NO	NA	NA	NA	NO	NO	NO	NA
Chromosome 19	CM001600.1	50120785	50120785	+	6.56033e-06	0.0340584	40.3448	NO	NA	NA	NO	NA	NA	NO	NA	NA	NA	NO	NO	NO	NA
Chromosome 19	CM001600.1	51368217	51368217	+	1.71445e-09	4.72586e-05	35.0877	NO	NA	NA	NO	NA	NA	NO	NA	NA	NA	NO	NO	NO	NA
Chromosome 19	CM001600.1	51368218	51368218	-	1.59583e-06	0.0114936	36.1818	NO	NA	NA	NO	NA	NA	NO	NA	NA	NA	NO	NO	NO	NA
Chromosome 19	CM001600.1	53299825	53299825	+	1.92821e-08	0.000370725	-27.1452	NO	NA	NA	NO	NA	NA	NO	NA	NA	NA	NO	NO	NO	NA
Chromosome 19	CM001600.1	54268190	54268190	-	9.16063e-08	0.00128686	-32.2489	NO	NA	NA	NO	NA	NA	NO	NA	NA	NA	NO	NO	NO	NA
Chromosome 19	CM001600.1	54420003	54420003	+	1.11121e-06	0.00884389	42.623	NO	NA	NA	NO	NA	NA	NO	NA	NA	NA	NO	NO	NO	NA
Chromosome 19	CM001600.1	54425161	54425161	+	8.22642e-06	0.0400502	-39.943	NO	NA	NA	NO	NA	NA	NO	NA	NA	NA	NO	NO	NO	NA
Chromosome 19	CM001600.1	54425165	54425165	+	2.51195e-05	0.0922898	-38.0912	NO	NA	NA	NO	NA	NA	NO	NA	NA	NA	NO	NO	NO	NA
Chromosome 19	CM001600.1	58185956	58185956	+	2.06373e-06	0.0139971	-39.2857	NO	NA	NA	NO	NA	NA	NO	NA	NA	NA	NO	NO	NO	NA
Chromosome 19	CM001600.1	59391751	59391751	+	9.79662e-06	0.0454979	26.0738	NO	NA	NA	NO	NA	NA	NO	NA	NA	NA	NO	NO	NO	NA
Chromosome 20	CM001601.1	12118730	12118730	-	7.83928e-06	0.0388852	27.9471	NO	NA	NA	NO	NA	NA	NO	NA	NA	NA	NO	YES	NO	NA
Chromosome 20	CM001601.1	46741595	46741595	-	1.29937e-06	0.00997596	30.3571	NO	NA	NA	NO	NA	NA	NO	NA	NA	NA	NO	NO	NO	NA
Chromosome 20	CM001601.1	47453704	47453704	+	2.80719e-08	0.000499507	33.8462	NO	NA	NA	NO	NA	NA	NO	NA	NA	NA	YES	NO	NO	NA
Chromosome 20	CM001601.1	47457416	47457416	-	5.56783e-08	0.00087116	32.7586	NO	NA	NA	NO	NA	NA	NO	NA	NA	NA	NO	NO	YES	L1MB5
Chromosome 20	CM001601.1	47457450	47457450	-	4.19791e-08	0.000687644	-37.9885	NO	NA	NA	NO	NA	NA	NO	NA	NA	NA	NO	NO	YES	L1MB5
Chromosome 20	CM001601.1	48059855	48059855	+	1.19949e-06	0.00938377	39.8013	NO	NA	NA	NO	NA	NA	NO	NA	NA	NA	NO	NO	NO	NA
Chromosome 20	CM001601.1	48519762	48519762	+	2.29254e-08	0.000422855	51.1111	NO	NA	NA	NO	NA	NA	NO	NA	NA	NA	NO	NO	NO	NA
Chromosome 20	CM001601.1	48521001	48521001	+	4.73863e-07	0.00448877	-40.2186	NO	NA	NA	NO	NA	NA	NO	NA	NA	NA	NO	NO	NO	NA
Chromosome 20	CM001601.1	48744069	48744069	-	6.82081e-09	0.000153213	28.2051	NO	NA	NA	NO	NA	NA	NO	NA	NA	NA	NO	NO	NO	NA
Chromosome 20	CM001601.1	48752472	48752472	+	1.07111e-05	0.0488449	-25.8621	NO	NA	NA	NO	NA	NA	NO	NA	NA	NA	YES	NO	NO	NA
Chromosome 20	CM001601.1	48752536	48752536	+	4.98681e-07	0.00467506	-32.7586	NO	NA	NA	NO	NA	NA	NO	NA	NA	NA	YES	NO	NO	NA
Chromosome 20	CM001601.1	48778634	48778634	-	4.77834e-06	0.0266356	-36.0781	NO	NA	NA	NO	NA	NA	NO	NA	NA	NA	NO	NO	NO	NA
Chromosome 20	CM001601.1	48909750	48909750	-	1.10291e-09	3.35865e-05	47.1875	NO	NA	NA	NO	NA	NA	NO	NA	NA	NA	YES	NO	NO	NA
Chromosome 20	CM001601.1	49771523	49771523	-	1.35815e-07	0.0017557	-42.7025	NO	NA	NA	NO	NA	NA	NO	NA	NA	NA	NO	NO	NO	NA
Chromosome 20	CM001601.1	49776910	49776910	+	6.59067e-06	0.0341768	35.8885	NO	NA	NA	NO	NA	NA	NO	NA	NA	NA	NO	YES	NO	NA
Chromosome 20	CM001601.1	50033253	50033253	+	2.43024e-07	0.00282021	43.9362	NO	NA	NA	NO	NA	NA	NO	NA	NA	NA	YES	NO	NO	NA
Chromosome 20	CM001601.1	50964800	50964800	+	2.05661e-05	0.0801006	-34.3291	NO	NA	NA	NO	NA	NA	NO	NA	NA	NA	NO	NO	NO	NA
Chromosome 21	CM001602.1	32315877	32315877	+	2.06602e-05	0.0803675	25.5814	NO	NA	NA	NO	NA	NA	NO	NA	NA	NA	NO	NO	NO	NA
Chromosome 21	CM001602.1	35253064	35253064	+	1.51737e-05	0.0634592	-43.5085	NO	NA	NA	NO	NA	NA	NO	NA	NA	NA	NO	NO	NO	NA
Chromosome 21	CM001602.1	36458335	36458335	-	2.03446e-06	0.0138674	27.6596	NO	NA	NA	NO	NA	NA	NO	NA	NA	NA	NO	NO	NO	NA
Chromosome 21	CM001602.1	44152507	44152507	+	2.53699e-07	0.0028996	-41.3793	NO	NA	NA	NO	NA	NA	NO	NA	NA	NA	NO	NO	NO	NA
Chromosome 21	CM001602.1	44171548	44171548	-	1.75894e-05	0.070688	37.0645	NO	NA	NA	NO	NA	NA	NO	NA	NA	NA	NO	NO	NO	NA
Chromosome 21	CM001602.1	44786144	44786144	+	1.10989e-05	0.0505091	-30.0347	NO	NA	NA	NO	NA	NA	NO	NA	NA	NA	NO	NO	NO	NA
Chromosome 21	CM001602.1	44855979	44855979	+	5.56639e-06	0.029961	-26.6667	NO	NA	NA	NO	NA	NA	NO	NA	NA	NA	NO	NO	NO	NA
Chromosome 21	CM001602.1	46304592	46304592	+	1.2556e-06	0.00971763	33.8854	NO	NA	NA	NO	NA	NA	NO	NA	NA	NA	NO	NO	NO	NA
Chromosome 21	CM001602.1	46330063	46330063	-	3.87063e-07	0.00391152	-30.5248	NO	NA	NA	NO	NA	NA	NO	NA	NA	NA	NO	NO	YES	MIR
Chromosome 21	CM001602.1	48089901	48089901	+	3.10999e-06	0.019018	-38.5368	NO	NA	NA	NO	NA	NA	NO	NA	NA	NA	NO	NO	NO	NA
Chromosome 21	CM001602.1	48171774	48171774	-	2.16087e-06	0.0144691	-39.1818	NO	NA	NA	NO	NA	NA	NO	NA	NA	NA	NO	NO	NO	NA
Chromosome 21	CM001602.1	49541036	49541036	-	2.67162e-06	0.0170737	-28.8889	NO	NA	NA	NO	NA	NA	NO	NA	NA	NA	NO	NO	NO	NA
Chromosome 22	CM001603.1	12767846	12767846	-	2.93933e-07	0.00328498	-45.4481	NO	NA	NA	NO	NA	NA	NO	NA	NA	NA	NO	NO	YES	MLT1C
Chromosome 22	CM001603.1	13784251	13784251	-	1.13735e-06	0.00895943	-28.3333	NO	NA	NA	NO	NA	NA	NO	NA	NA	NA	NO	NO	YES	BovB
Chromosome 22	CM001603.1	38803635	38803635	+	4.02e-07	0.00400011	-29.3103	NO	NA	NA	NO	NA	NA	NO	NA	NA	NA	NO	NO	NO	NA
Chromosome 22	CM001603.1	38803636	38803636	-	3.40735e-07	0.00363606	-30.6306	NO	NA	NA	NO	NA	NA	NO	NA	NA	NA	NO	NO	YES	Bov-tA3
Chromosome 22	CM001603.1	42525792	42525792	-	3.47625e-07	0.0036682	25.4902	NO	NA	NA	NO	NA	NA	NO	NA	NA	NA	NO	NO	NO	NA
Chromosome 22	CM001603.1	43121401	43121401	+	2.24762e-06	0.0149318	40.7143	NO	NA	NA	NO	NA	NA	NO	NA	NA	NA	NO	NO	NO	NA
Chromosome 22	CM001603.1	43123054	43123054	-	2.77685e-11	1.39998e-06	-46.8246	NO	NA	NA	NO	NA	NA	NO	NA	NA	NA	NO	NO	NO	NA
Chromosome 22	CM001603.1	43123133	43123133	-	2.71341e-11	1.38336e-06	-46.8246	NO	NA	NA	NO	NA	NA	NO	NA	NA	NA	NO	NO	NO	NA
Chromosome 22	CM001603.1	43129196	43129196	-	2.58043e-08	0.000466476	43.5606	NO	NA	NA	NO	NA	NA	NO	NA	NA	NA	NO	NO	NO	NA
Chromosome 22	CM001603.1	43129456	43129456	-	1.2981e-05	0.0565104	-43.2692	NO	NA	NA	NO	NA	NA	NO	NA	NA	NA	NO	NO	NO	NA
Chromosome 22	CM001603.1	43129801	43129801	-	3.2978e-07	0.00356274	-37.5382	NO	NA	NA	NO	NA	NA	NO	NA	NA	NA	NO	NO	NO	NA
Chromosome 22	CM001603.1	43158020	43158020	+	2.84175e-06	0.017909	38.3535	NO	NA	NA	NO	NA	NA	NO	NA	NA	NA	NO	NO	NO	NA
Chromosome 22	CM001603.1	43183280	43183280	+	5.33375e-06	0.0289146	-32.0385	NO	NA	NA	NO	NA	NA	NO	NA	NA	NA	NO	NO	NO	NA
Chromosome 22	CM001603.1	43209796	43209796	-	1.67795e-05	0.0681001	-39.4228	NO	NA	NA	NO	NA	NA	NO	NA	NA	NA	NO	NO	NO	NA
Chromosome 22	CM001603.1	43212493	43212493	+	9.1287e-17	1.25518e-11	59.511	NO	NA	NA	NO	NA	NA	NO	NA	NA	NA	NO	NO	NO	NA
Chromosome 22	CM001603.1	43212494	43212494	-	1.38539e-16	1.74615e-11	63.2468	NO	NA	NA	NO	NA	NA	NO	NA	NA	NA	NO	NO	YES	MER102b
Chromosome 22	CM001603.1	43457372	43457372	-	2.65617e-07	0.0030206	28.5714	NO	NA	NA	NO	NA	NA	NO	NA	NA	NA	NO	NO	NO	NA
Chromosome 22	CM001603.1	43461098	43461098	-	2.68479e-08	0.000483415	25.4237	NO	NA	NA	NO	NA	NA	NO	NA	NA	NA	NO	NO	NO	NA
Chromosome 22	CM001603.1	43505725	43505725	-	6.70463e-08	0.00101406	-36.3375	NO	NA	NA	NO	NA	NA	NO	NA	NA	NA	NO	NO	NO	NA
Chromosome 22	CM001603.1	43523066	43523066	+	1.1842e-08	0.000245352	-49.5567	NO	NA	NA	NO	NA	NA	NO	NA	NA	NA	NO	NO	NO	NA
Chromosome 22	CM001603.1	44225093	44225093	+	4.40186e-08	0.000710788	-28.5714	NO	NA	NA	NO	NA	NA	NO	NA	NA	NA	NO	NO	YES	L1MB7
Chromosome 22	CM001603.1	45897215	45897215	+	8.20851e-06	0.0400059	27.3536	NO	NA	NA	NO	NA	NA	NO	NA	NA	NA	NO	NO	NO	NA
Chromosome 22	CM001603.1	45897218	45897218	-	8.06026e-06	0.0394104	30.0504	NO	NA	NA	NO	NA	NA	NO	NA	NA	NA	NO	NO	YES	CHR-2
Chromosome 22	CM001603.1	45897222	45897222	-	1.17207e-05	0.0524706	32.066	NO	NA	NA	NO	NA	NA	NO	NA	NA	NA	NO	NO	YES	CHR-2
Chromosome 22	CM001603.1	46379604	46379604	-	2.42595e-07	0.00282021	-51.2143	NO	NA	NA	NO	NA	NA	NO	NA	NA	NA	NO	NO	NO	NA
Chromosome 22	CM001603.1	46400825	46400825	+	4.55469e-06	0.0256092	45.6522	NO	NA	NA	NO	NA	NA	NO	NA	NA	NA	NO	NO	NO	NA
Chromosome 22	CM001603.1	46403140	46403140	+	1.64644e-10	6.4402e-06	50.4596	NO	NA	NA	NO	NA	NA	NO	NA	NA	NA	NO	NO	NO	NA
Chromosome 22	CM001603.1	46403148	46403148	+	3.18808e-11	1.55545e-06	-52.114	NO	NA	NA	NO	NA	NA	NO	NA	NA	NA	NO	NO	NO	NA
Chromosome 22	CM001603.1	47710837	47710837	+	2.22813e-05	0.0843448	-28.5012	NO	NA	NA	NO	NA	NA	NO	NA	NA	NA	NO	NO	NO	NA
Chromosome 22	CM001603.1	47741117	47741117	+	3.62947e-06	0.0215556	33.8175	NO	NA	NA	NO	NA	NA	NO	NA	NA	NA	NO	NO	NO	NA
Chromosome 22	CM001603.1	48125421	48125421	+	3.30342e-06	0.0200925	40.5714	NO	NA	NA	NO	NA	NA	NO	NA	NA	NA	NO	NO	NO	NA
Chromosome 22	CM001603.1	48309924	48309924	-	1.61878e-06	0.0115489	-27.2727	NO	NA	NA	NO	NA	NA	NO	NA	NA	NA	NO	NO	NO	NA
Chromosome 22	CM001603.1	48931352	48931352	+	2.54861e-05	0.0934099	-34.7302	NO	NA	NA	NO	NA	NA	NO	NA	NA	NA	NO	NO	NO	NA
Chromosome 22	CM001603.1	49158203	49158203	-	5.38489e-06	0.0291223	-34.3161	NO	NA	NA	NO	NA	NA	NO	NA	NA	NA	NO	NO	NO	NA
Chromosome 22	CM001603.1	49371508	49371508	-	7.16537e-06	0.0363267	28.9173	NO	NA	NA	NO	NA	NA	NO	NA	NA	NA	NO	NO	NO	NA
Chromosome 22	CM001603.1	49385797	49385797	-	1.99514e-09	5.26325e-05	45.6873	NO	NA	NA	NO	NA	NA	NO	NA	NA	NA	NO	NO	NO	NA
Chromosome 22	CM001603.1	49408479	49408479	+	2.64398e-05	0.0961168	-33.0833	NO	NA	NA	NO	NA	NA	NO	NA	NA	NA	NO	NO	NO	NA
Chromosome 22	CM001603.1	49521087	49521087	-	2.82952e-07	0.00317006	35.4167	NO	NA	NA	NO	NA	NA	NO	NA	NA	NA	NO	NO	NO	NA
Chromosome 22	CM001603.1	49530547	49530547	-	1.54019e-06	0.0112718	32.9738	NO	NA	NA	NO	NA	NA	NO	NA	NA	NA	NO	NO	NO	NA
Chromosome 22	CM001603.1	50066474	50066474	+	5.24488e-07	0.00485006	-28.8136	NO	NA	NA	NO	NA	NA	NO	NA	NA	NA	NO	NO	NO	NA
Chromosome 22	CM001603.1	50066475	50066475	-	6.62091e-06	0.0342616	-30.7742	NO	NA	NA	NO	NA	NA	NO	NA	NA	NA	NO	NO	NO	NA
Chromosome 22	CM001603.1	50740370	50740370	+	2.15453e-05	0.0827776	51.3725	NO	NA	NA	NO	NA	NA	NO	NA	NA	NA	NO	NO	NO	NA
Chromosome 23	CM001604.1	703083	703083	+	4.84297e-06	0.0269297	36.5817	NO	NA	NA	NO	NA	NA	NO	NA	NA	NA	NO	NO	NO	NA
Chromosome 23	CM001604.1	3533638	3533638	-	2.64642e-05	0.0961168	28.7856	NO	NA	NA	NO	NA	NA	NO	NA	NA	NA	NO	NO	NO	NA
Chromosome 23	CM001604.1	33425543	33425543	+	7.96928e-06	0.0392011	-31.5613	NO	NA	NA	NO	NA	NA	NO	NA	NA	NA	NO	NO	YES	Bov-tA3
Chromosome 23	CM001604.1	33425544	33425544	-	8.04988e-16	9.61204e-11	-57.5758	NO	NA	NA	NO	NA	NA	NO	NA	NA	NA	NO	NO	NO	NA
Chromosome 23	CM001604.1	48518108	48518108	-	1.36434e-05	0.0585123	44.1513	NO	NA	NA	NO	NA	NA	NO	NA	NA	NA	NO	NO	NO	NA
Chromosome 23	CM001604.1	48518117	48518117	-	3.85601e-07	0.00391152	39.778	NO	NA	NA	NO	NA	NA	NO	NA	NA	NA	NO	NO	NO	NA
Chromosome 23	CM001604.1	57476203	57476203	-	3.00119e-06	0.0185275	34.6853	NO	NA	NA	NO	NA	NA	NO	NA	NA	NA	NO	NO	NO	NA
Chromosome 23	CM001604.1	61764583	61764583	-	3.06508e-07	0.00339209	-25.3731	NO	NA	NA	NO	NA	NA	NO	NA	NA	NA	NO	NO	YES	Bov-tA2
Chromosome 24	CM001605.1	578315	578315	-	1.21839e-05	0.0538932	-28.3466	NO	NA	NA	NO	NA	NA	NO	NA	NA	NA	NO	NO	NO	NA
Chromosome 24	CM001605.1	7470850	7470850	-	1.59949e-05	0.0657983	34.5166	NO	NA	NA	NO	NA	NA	NO	NA	NA	NA	NO	NO	NO	NA
Chromosome 24	CM001605.1	7707059	7707059	-	9.24819e-09	0.000197939	-40.0202	NO	NA	NA	NO	NA	NA	NO	NA	NA	NA	NO	NO	YES	CHR-2B
Chromosome 24	CM001605.1	7763672	7763672	-	3.05518e-07	0.00338941	-44.2761	NO	NA	NA	NO	NA	NA	NO	NA	NA	NA	NO	NO	NO	NA
Chromosome 24	CM001605.1	9578233	9578233	-	1.99443e-08	0.000381045	-50.3846	NO	NA	NA	NO	NA	NA	NO	NA	NA	NA	NO	NO	NO	NA
Chromosome 24	CM001605.1	10780188	10780188	-	3.43951e-08	0.000591008	32.6465	NO	NA	NA	NO	NA	NA	NO	NA	NA	NA	NO	NO	YES	CHRL
Chromosome 24	CM001605.1	11194447	11194447	-	1.60845e-08	0.000320097	46.2456	NO	NA	NA	NO	NA	NA	NO	NA	NA	NA	NO	NO	NO	NA
Chromosome 24	CM001605.1	11194473	11194473	-	5.37014e-07	0.00493808	-30.1053	NO	NA	NA	NO	NA	NA	NO	NA	NA	NA	NO	NO	NO	NA
Chromosome 24	CM001605.1	14120274	14120274	+	1.05844e-08	0.000221317	34.4828	NO	NA	NA	NO	NA	NA	NO	NA	NA	NA	NO	NO	NO	NA
Chromosome 24	CM001605.1	14579053	14579053	+	1.81878e-05	0.0728386	34.7953	NO	NA	NA	NO	NA	NA	NO	NA	NA	NA	NO	NO	NO	NA
Chromosome 24	CM001605.1	20020561	20020561	-	4.50019e-06	0.0253971	40.8834	NO	NA	NA	NO	NA	NA	NO	NA	NA	NA	NO	NO	NO	NA
Chromosome 24	CM001605.1	21063795	21063795	-	2.08833e-14	1.93381e-09	65.311	NO	NA	NA	NO	NA	NA	NO	NA	NA	NA	NO	NO	NO	NA
Chromosome 24	CM001605.1	22591041	22591041	+	3.32764e-07	0.00357794	-45.0429	NO	NA	NA	NO	NA	NA	NO	NA	NA	NA	NO	NO	NO	NA
Chromosome 24	CM001605.1	27708738	27708738	-	1.3287e-08	0.00027404	28.0333	NO	NA	NA	NO	NA	NA	NO	NA	NA	NA	NO	NO	NO	NA
Chromosome 24	CM001605.1	27708743	27708743	-	4.01088e-07	0.0039998	25.0758	NO	NA	NA	NO	NA	NA	NO	NA	NA	NA	NO	NO	NO	NA
Chromosome 24	CM001605.1	29794283	29794283	-	5.07726e-06	0.0278907	43.109	NO	NA	NA	NO	NA	NA	NO	NA	NA	NA	NO	NO	NO	NA
Chromosome 24	CM001605.1	33180272	33180272	+	3.86747e-07	0.00391152	-43.6404	NO	NA	NA	NO	NA	NA	NO	NA	NA	NA	NO	NO	NO	NA
Chromosome 24	CM001605.1	33818382	33818382	+	3.32135e-06	0.0201252	-29.6958	NO	NA	NA	NO	NA	NA	NO	NA	NA	NA	NO	NO	NO	NA
Chromosome 24	CM001605.1	34224610	34224610	-	9.16002e-06	0.0432947	28.9987	NO	NA	NA	NO	NA	NA	NO	NA	NA	NA	NO	NO	NO	NA
Chromosome 24	CM001605.1	34773949	34773949	-	1.26365e-07	0.00165715	25.3968	NO	NA	NA	NO	NA	NA	NO	NA	NA	NA	NO	NO	NO	NA
Chromosome 24	CM001605.1	35517823	35517823	+	3.48853e-08	0.000592844	-30	NO	NA	NA	NO	NA	NA	NO	NA	NA	NA	NO	NO	NO	NA
Chromosome 24	CM001605.1	35517824	35517824	-	7.13241e-06	0.0362	-25.1708	NO	NA	NA	NO	NA	NA	NO	NA	NA	NA	NO	NO	NO	NA
Chromosome 24	CM001605.1	36077576	36077576	-	1.48686e-05	0.0625854	36.2908	NO	NA	NA	NO	NA	NA	NO	NA	NA	NA	NO	NO	NO	NA
Chromosome 24	CM001605.1	36880068	36880068	+	1.00608e-08	0.000212326	28.125	NO	NA	NA	NO	NA	NA	NO	NA	NA	NA	NO	NO	NO	NA
Chromosome 24	CM001605.1	37147526	37147526	+	2.08284e-07	0.00248051	30.3797	NO	NA	NA	NO	NA	NA	NO	NA	NA	NA	NO	NO	NO	NA
Chromosome 24	CM001605.1	37624085	37624085	-	8.06175e-08	0.00116868	29.7872	NO	NA	NA	NO	NA	NA	NO	NA	NA	NA	NO	NO	NO	NA
Chromosome 24	CM001605.1	37684111	37684111	+	1.83884e-07	0.00223091	-25.4545	NO	NA	NA	NO	NA	NA	NO	NA	NA	NA	NO	NO	NO	NA
Chromosome 24	CM001605.1	37684112	37684112	-	6.94158e-08	0.00103815	-26.6667	NO	NA	NA	NO	NA	NA	NO	NA	NA	NA	NO	NO	NO	NA
Chromosome 24	CM001605.1	37684183	37684183	+	1.3593e-09	3.93585e-05	-28.3019	NO	NA	NA	NO	NA	NA	NO	NA	NA	NA	NO	NO	NO	NA
Chromosome 24	CM001605.1	37688761	37688761	-	8.30648e-07	0.00707131	-41.4545	NO	NA	NA	NO	NA	NA	NO	NA	NA	NA	NO	NO	NO	NA
Chromosome 24	CM001605.1	38009828	38009828	-	2.64789e-05	0.0961168	41.7151	NO	NA	NA	NO	NA	NA	NO	NA	NA	NA	NO	NO	NO	NA
Chromosome 24	CM001605.1	38213756	38213756	-	3.05654e-11	1.52405e-06	41.8269	NO	NA	NA	NO	NA	NA	NO	NA	NA	NA	NO	NO	NO	NA
Chromosome 24	CM001605.1	38244083	38244083	+	9.82721e-10	3.03335e-05	35.5392	NO	NA	NA	NO	NA	NA	NO	NA	NA	NA	NO	NO	NO	NA
Chromosome 24	CM001605.1	38246196	38246196	-	1.96312e-07	0.00235649	-41.9327	NO	NA	NA	NO	NA	NA	NO	NA	NA	NA	NO	NO	NO	NA
Chromosome 24	CM001605.1	38254282	38254282	-	1.76429e-13	1.40445e-08	-51.6234	NO	NA	NA	NO	NA	NA	NO	NA	NA	NA	NO	NO	YES	L2c
Chromosome 24	CM001605.1	38873902	38873902	-	1.79198e-06	0.0125867	-35.4839	NO	NA	NA	NO	NA	NA	NO	NA	NA	NA	NO	NO	NO	NA
Chromosome 24	CM001605.1	38905275	38905275	-	5.20949e-06	0.0284449	34.6939	NO	NA	NA	NO	NA	NA	NO	NA	NA	NA	NO	NO	NO	NA
Chromosome 24	CM001605.1	38928201	38928201	+	2.20943e-06	0.0146996	-39.496	NO	NA	NA	NO	NA	NA	NO	NA	NA	NA	NO	NO	NO	NA
Chromosome 24	CM001605.1	38930554	38930554	-	1.4185e-06	0.0106739	44.2935	NO	NA	NA	NO	NA	NA	NO	NA	NA	NA	NO	NO	YES	L1M4b
Chromosome 24	CM001605.1	39047313	39047313	+	2.75092e-06	0.017482	-37.0524	NO	NA	NA	NO	NA	NA	NO	NA	NA	NA	NO	NO	NO	NA
Chromosome 24	CM001605.1	39052480	39052480	-	7.11677e-09	0.000158293	-33.2201	NO	NA	NA	NO	NA	NA	NO	NA	NA	NA	NO	NO	NO	NA
Chromosome 24	CM001605.1	39069775	39069775	-	3.5535e-09	8.57647e-05	-32.4675	NO	NA	NA	NO	NA	NA	NO	NA	NA	NA	NO	NO	NO	NA
Chromosome 24	CM001605.1	39401949	39401949	-	1.08335e-06	0.00865428	-26.5706	NO	NA	NA	NO	NA	NA	NO	NA	NA	NA	NO	NO	NO	NA
Chromosome 24	CM001605.1	39518804	39518804	+	2.52393e-05	0.0925801	36.3979	NO	NA	NA	NO	NA	NA	NO	NA	NA	NA	NO	NO	NO	NA
Chromosome 24	CM001605.1	39715648	39715648	+	7.30387e-07	0.00637323	-31.0096	NO	NA	NA	NO	NA	NA	NO	NA	NA	NA	NO	NO	YES	L1ME3B
Chromosome 24	CM001605.1	40398564	40398564	+	1.6018e-09	4.51431e-05	51.5674	NO	NA	NA	NO	NA	NA	NO	NA	NA	NA	NO	NO	NO	NA
Chromosome 24	CM001605.1	40574257	40574257	+	2.57006e-05	0.0939682	28.747	NO	NA	NA	NO	NA	NA	NO	NA	NA	NA	NO	NO	NO	NA
Chromosome 24	CM001605.1	40574258	40574258	-	6.17067e-06	0.0324438	30.1408	NO	NA	NA	NO	NA	NA	NO	NA	NA	NA	NO	NO	YES	MIRb
Chromosome 24	CM001605.1	40580603	40580603	-	3.71887e-06	0.0220001	-39.8571	NO	NA	NA	NO	NA	NA	NO	NA	NA	NA	NO	NO	NO	NA
Chromosome 24	CM001605.1	40582567	40582567	+	4.05332e-06	0.023399	32.886	NO	NA	NA	NO	NA	NA	NO	NA	NA	NA	NO	NO	NO	NA
Chromosome 24	CM001605.1	40613123	40613123	+	2.31814e-09	6.01051e-05	-35.848	NO	NA	NA	NO	NA	NA	NO	NA	NA	NA	NO	NO	YES	Bov-tA1
Chromosome 24	CM001605.1	40834369	40834369	+	4.38384e-06	0.0248332	27.4406	NO	NA	NA	NO	NA	NA	NO	NA	NA	NA	NO	NO	NO	NA
Chromosome 24	CM001605.1	40917308	40917308	-	7.99077e-06	0.0392398	41.1915	NO	NA	NA	NO	NA	NA	NO	NA	NA	NA	NO	NO	NO	NA
Chromosome 24	CM001605.1	41196380	41196380	+	4.93794e-07	0.00465812	44.4503	NO	NA	NA	NO	NA	NA	NO	NA	NA	NA	NO	NO	NO	NA
Chromosome 24	CM001605.1	41260614	41260614	-	9.57476e-07	0.00792789	45.5128	NO	NA	NA	NO	NA	NA	NO	NA	NA	NA	NO	NO	NO	NA
Chromosome 24	CM001605.1	41334518	41334518	-	2.3474e-06	0.0154365	26.1134	NO	NA	NA	NO	NA	NA	NO	NA	NA	NA	NO	NO	NO	NA
Chromosome 24	CM001605.1	41447614	41447614	-	1.5892e-06	0.0114721	-33.9683	NO	NA	NA	NO	NA	NA	NO	NA	NA	NA	NO	NO	NO	NA
Chromosome 24	CM001605.1	41986411	41986411	+	7.97296e-06	0.0392011	-44.0027	NO	NA	NA	NO	NA	NA	NO	NA	NA	NA	NO	NO	NO	NA
Chromosome 25	CM001606.1	866830	866830	-	1.98012e-05	0.0777891	38.1481	NO	NA	NA	NO	NA	NA	NO	NA	NA	NA	NO	NO	NO	NA
Chromosome 25	CM001606.1	13423886	13423886	-	2.14795e-06	0.0144602	-37.4317	NO	NA	NA	NO	NA	NA	NO	NA	NA	NA	NO	NO	NO	NA
Chromosome 25	CM001606.1	25556564	25556564	-	1.15871e-11	6.61883e-07	42.8571	NO	NA	NA	NO	NA	NA	NO	NA	NA	NA	NO	NO	NO	NA
Chromosome 25	CM001606.1	26058307	26058307	+	2.84069e-08	0.000503494	-44.3596	NO	NA	NA	NO	NA	NA	NO	NA	NA	NA	NO	NO	NO	NA
Chromosome 25	CM001606.1	27827726	27827726	+	1.21814e-05	0.0538932	-26.8817	NO	NA	NA	NO	NA	NA	NO	NA	NA	NA	NO	NO	NO	NA
Chromosome 26	CM001607.1	31082923	31082923	-	7.23592e-06	0.0366026	37.2995	NO	NA	NA	NO	NA	NA	NO	NA	NA	NA	NO	NO	NO	NA
Chromosome 26	CM001607.1	31667762	31667762	+	2.67823e-05	0.0969083	39.5833	NO	NA	NA	NO	NA	NA	NO	NA	NA	NA	NO	NO	NO	NA
Chromosome 26	CM001607.1	31877389	31877389	-	9.83327e-06	0.0455748	31.1438	NO	NA	NA	NO	NA	NA	NO	NA	NA	NA	NO	NO	NO	NA
Chromosome 26	CM001607.1	35106877	35106877	-	1.16576e-05	0.0522685	28.7698	NO	NA	NA	NO	NA	NA	NO	NA	NA	NA	NO	NO	NO	NA
Chromosome 26	CM001607.1	35106879	35106879	-	2.82053e-06	0.0178743	33.7302	NO	NA	NA	NO	NA	NA	NO	NA	NA	NA	NO	NO	NO	NA
Chromosome 26	CM001607.1	35641345	35641345	-	3.9368e-06	0.0229012	-44.095	NO	NA	NA	NO	NA	NA	NO	NA	NA	NA	NO	NO	NO	NA
Chromosome 26	CM001607.1	36240553	36240553	+	1.48281e-08	0.000297706	-33.3333	NO	NA	NA	NO	NA	NA	NO	NA	NA	NA	NO	NO	NO	NA
Chromosome 26	CM001607.1	36643663	36643663	+	8.93082e-06	0.0425662	34.3838	NO	NA	NA	NO	NA	NA	NO	NA	NA	NA	NO	NO	NO	NA
Chromosome 26	CM001607.1	36720749	36720749	-	2.41131e-05	0.0894615	26.5261	NO	NA	NA	NO	NA	NA	NO	NA	NA	NA	NO	NO	NO	NA
Chromosome 26	CM001607.1	36766837	36766837	+	5.03309e-07	0.00470872	-46.299	NO	NA	NA	NO	NA	NA	NO	NA	NA	NA	NO	NO	NO	NA
Chromosome 26	CM001607.1	37146167	37146167	+	3.43185e-07	0.00363826	-25.8621	NO	NA	NA	NO	NA	NA	NO	NA	NA	NA	NO	NO	YES	Bov-tA3
Chromosome 26	CM001607.1	37146251	37146251	-	1.47441e-09	4.2342e-05	37.931	NO	NA	NA	NO	NA	NA	NO	NA	NA	NA	NO	NO	NO	NA
Chromosome 26	CM001607.1	42628112	42628112	+	1.785e-10	6.9225e-06	44.883	NO	NA	NA	NO	NA	NA	NO	NA	NA	NA	NO	NO	NO	NA
Chromosome X	CM001608.1	96089	96089	-	1.60498e-05	0.0659048	35.1852	NO	NA	NA	NO	NA	NA	NO	NA	NA	NA	NO	YES	NO	NA
Chromosome X	CM001608.1	126163	126163	+	5.70282e-07	0.00516381	-39.8551	NO	NA	NA	NO	NA	NA	NO	NA	NA	NA	NO	YES	YES	BovB
Chromosome X	CM001608.1	866697	866697	+	8.07733e-06	0.0394514	-39.6904	NO	NA	NA	NO	NA	NA	NO	NA	NA	NA	NO	YES	NO	NA
Chromosome X	CM001608.1	76910586	76910586	+	7.00197e-06	0.0358589	25.5386	NO	NA	NA	NO	NA	NA	NO	NA	NA	NA	NO	NO	NO	NA
Chromosome 3	CM001584.1	3313894	3313894	+	2.00484e-05	0.0785565	-32.8638	NO	NA	NA	YES	ENSOART00000005192	NACC2	NO	NA	NA	NA	YES	NO	NO	NA
Chromosome 3	CM001584.1	218807722	218807722	-	9.10995e-08	0.00128372	-48.4296	NO	NA	NA	YES	ENSOART00000020979	PARVB	NO	NA	NA	NA	NO	NO	NO	NA
Chromosome 3	CM001584.1	218822440	218822440	+	2.31401e-09	6.01051e-05	-55.4545	NO	NA	NA	YES	ENSOART00000020979	PARVB	NO	NA	NA	NA	NO	NO	NO	NA
Chromosome 6	CM001587.1	115856535	115856535	+	1.39007e-05	0.0593913	-41.7544	NO	NA	NA	YES	ENSOART00000016818	POLN	NO	NA	NA	NA	YES	NO	NO	NA
Chromosome 6	CM001587.1	115856551	115856551	+	1.39007e-05	0.0593913	-41.7544	NO	NA	NA	YES	ENSOART00000016818	POLN	NO	NA	NA	NA	YES	NO	NO	NA
Chromosome 6	CM001587.1	115856552	115856552	-	2.94956e-06	0.0183074	-47.3485	NO	NA	NA	YES	ENSOART00000016818	POLN	NO	NA	NA	NA	YES	NO	NO	NA
Chromosome 3	CM001584.1	57788296	57788296	+	2.26742e-06	0.0150194	-39.0023	NO	NA	NA	YES	ENSOART00000022444	POLR1A	NO	NA	NA	NA	NO	NO	NO	NA
Chromosome 3	CM001584.1	218077585	218077585	-	7.23374e-07	0.0063242	-39.7241	NO	NA	NA	YES	ENSOART00000020893	SCUBE1	NO	NA	NA	NA	NO	YES	NO	NA
Chromosome 3	CM001584.1	218077610	218077610	-	1.37079e-07	0.001767	44.4219	NO	NA	NA	YES	ENSOART00000020893	SCUBE1	NO	NA	NA	NA	YES	NO	NO	NA
Chromosome 3	CM001584.1	218083327	218083327	-	1.11704e-05	0.0506851	-41.4865	NO	NA	NA	YES	ENSOART00000020893	SCUBE1	NO	NA	NA	NA	NO	NO	NO	NA
Chromosome 3	CM001584.1	218083389	218083389	-	1.11704e-05	0.0506851	-41.4865	NO	NA	NA	YES	ENSOART00000020893	SCUBE1	NO	NA	NA	NA	NO	NO	NO	NA
Chromosome 3	CM001584.1	218085317	218085317	-	9.87847e-07	0.00809077	-38.6154	NO	NA	NA	YES	ENSOART00000020893	SCUBE1	NO	NA	NA	NA	NO	NO	NO	NA
Chromosome 6	CM001587.1	113963710	113963710	-	1.28077e-09	3.77363e-05	53.1294	NO	NA	NA	YES	ENSOART00000013568	SH3TC1	NO	NA	NA	NA	NO	YES	NO	NA
Chromosome 20	CM001601.1	49325813	49325813	-	9.87822e-07	0.00809077	-34.8421	NO	NA	NA	YES	ENSOART00000000920	SLC22A23	NO	NA	NA	NA	NO	YES	NO	NA
Chromosome 9	CM001590.1	15587955	15587955	-	5.75277e-12	3.48037e-07	-35.5556	NO	NA	NA	YES	ENSOART00000003129	SLC45A4	NO	NA	NA	NA	NO	YES	NO	NA
Chromosome 9	CM001590.1	3409724	3409724	-	3.7941e-06	0.0222679	-37.913	NO	NA	NA	YES	ENSOART00000012235	SMAP1	NO	NA	NA	NA	NO	NO	NO	NA
Chromosome 6	CM001587.1	113483159	113483159	+	3.99724e-07	0.00399498	-42.4607	NO	NA	NA	YES	ENSOART00000012689	SORCS2	NO	NA	NA	NA	NO	NO	NO	NA
Chromosome 6	CM001587.1	113492095	113492095	-	1.04362e-07	0.00144812	43.6508	NO	NA	NA	YES	ENSOART00000012689	SORCS2	NO	NA	NA	NA	NO	YES	NO	NA
Chromosome 9	CM001590.1	16183708	16183708	-	1.59857e-06	0.0114951	31.25	NO	NA	NA	YES	ENSOART00000004377	TRAPPC9	NO	NA	NA	NA	NO	YES	NO	NA
Chromosome 9	CM001590.1	16191506	16191506	+	1.13377e-09	3.42863e-05	-37.3134	NO	NA	NA	YES	ENSOART00000004377	TRAPPC9	NO	NA	NA	NA	NO	NO	NO	NA
Chromosome 9	CM001590.1	16194168	16194168	+	2.1624e-06	0.0144691	-33.3333	NO	NA	NA	YES	ENSOART00000004377	TRAPPC9	NO	NA	NA	NA	NO	NO	NO	NA
Chromosome 9	CM001590.1	16221462	16221462	-	1.52769e-05	0.06377	-27.1825	NO	NA	NA	YES	ENSOART00000004377	TRAPPC9	NO	NA	NA	NA	NO	NO	NO	NA
Chromosome 9	CM001590.1	16250594	16250594	-	2.59296e-05	0.0945009	-33.975	NO	NA	NA	YES	ENSOART00000004377	TRAPPC9	NO	NA	NA	NA	YES	NO	NO	NA
Chromosome 9	CM001590.1	16250626	16250626	-	6.49413e-06	0.0338309	35.9358	NO	NA	NA	YES	ENSOART00000004377	TRAPPC9	NO	NA	NA	NA	YES	NO	NO	NA
Chromosome 9	CM001590.1	16359394	16359394	-	2.09923e-10	8.00429e-06	53.2913	NO	NA	NA	YES	ENSOART00000004377	TRAPPC9	NO	NA	NA	NA	NO	NO	NO	NA
Chromosome 3	CM001584.1	220815374	220815374	-	3.51231e-07	0.00369303	-34.8554	NO	NA	NA	YES	ENSOART00000021212	TRMU	NO	NA	NA	NA	NO	YES	NO	NA
Chromosome 3	CM001584.1	220821761	220821761	+	7.28374e-12	4.29214e-07	51.123	NO	NA	NA	YES	ENSOART00000021212	TRMU	NO	NA	NA	NA	YES	NO	NO	NA
Chromosome 3	CM001584.1	220821793	220821793	+	1.17061e-10	4.74245e-06	-48.1283	NO	NA	NA	YES	ENSOART00000021212	TRMU	NO	NA	NA	NA	YES	NO	NO	NA
Chromosome 7	CM001588.1	99048799	99048799	-	1.17445e-05	0.0524706	35.4391	NO	NA	NA	YES	ENSOART00000003829	TTC7B	NO	NA	NA	NA	NO	NO	NO	NA
Chromosome 7	CM001588.1	99048849	99048849	+	2.29626e-06	0.0151733	37.4762	NO	NA	NA	YES	ENSOART00000003829	TTC7B	NO	NA	NA	NA	NO	NO	NO	NA
Chromosome 9	CM001590.1	20124568	20124568	-	1.71949e-06	0.0121339	-28.9474	NO	NA	NA	YES	ENSOART00000005700	ZFAT	NO	NA	NA	NA	NO	NO	YES	MER77
Chromosome 5	CM001586.1	9323823	9323823	-	7.03637e-07	0.00617544	-42.042	YES	ENSOART00000005835	TECR	YES	ENSOART00000005835	TECR	YES	3728	ENSOART00000005895	NDUFB7	NO	YES	NO	NA
Chromosome 3	CM001584.1	210918237	210918237	-	7.48696e-09	0.000164114	54.1413	YES	ENSOART00000012125	NRIP2	NO	NA	NA	YES	4557	ENSOART00000012125	NRIP2	NO	NO	NO	NA
Chromosome 3	CM001584.1	210921468	210921468	+	5.37872e-06	0.0291223	-38.0135	NO	NA	NA	NO	NA	NA	YES	7788	ENSOART00000012125	NRIP2	NO	NO	NO	NA
Chromosome 3	CM001584.1	210918042	210918042	+	7.41486e-08	0.00109235	45.2124	NO	NA	NA	YES	ENSOART00000012125	NRIP2	YES	4362	ENSOART00000012125	NRIP2	NO	NO	NO	NA
Chromosome 3	CM001584.1	218880595	218880595	+	1.13661e-06	0.00895943	-46.6193	NO	NA	NA	YES	ENSOART00000021002	PARVG	YES	14088	ENSOART00000021002	PARVG	NO	NO	NO	NA
Chromosome 5	CM001586.1	49341244	49341244	-	2.47308e-09	6.30418e-05	-29.0108	NO	NA	NA	YES	ENSOART00000020410	PCDHA11	YES	-3411	ENSOART00000020410	PCDHA11	NO	NO	YES	Bov-tA3
Chromosome 3	CM001584.1	218658068	218658068	+	2.27942e-07	0.00267531	38.0057	NO	NA	NA	YES	ENSOART00000020960	PNPLA3	YES	5600	ENSOART00000020960	PNPLA3	NO	YES	NO	NA
Chromosome 3	CM001584.1	218658069	218658069	-	4.35041e-06	0.0247862	40.6751	NO	NA	NA	YES	ENSOART00000020960	PNPLA3	YES	5601	ENSOART00000020960	PNPLA3	NO	YES	NO	NA
Chromosome 3	CM001584.1	210388282	210388282	-	2.80764e-06	0.0178174	39.4029	NO	NA	NA	NO	NA	NA	YES	-12136	ENSOART00000011484	PRMT8	NO	NO	NO	NA
Chromosome 9	CM001590.1	15435293	15435293	-	1.36014e-06	0.0102688	26.2295	YES	ENSOART00000002918	PTP4A3	NO	NA	NA	YES	4499	ENSOART00000002918	PTP4A3	NO	NO	NO	NA
Chromosome 3	CM001584.1	178798344	178798344	+	2.93139e-06	0.0182455	34.3636	NO	NA	NA	NO	NA	NA	YES	-7733	ENSOART00000020184	RASD2	NO	NO	YES	L3
Chromosome 3	CM001584.1	178813525	178813525	+	8.66007e-08	0.00122999	-37.2397	NO	NA	NA	YES	ENSOART00000020184	RASD2	YES	7450	ENSOART00000020184	RASD2	NO	NO	NO	NA
Chromosome 20	CM001601.1	48498889	48498889	-	8.00898e-06	0.0392867	36.9696	NO	NA	NA	YES	ENSOART00000020457	RPP40	YES	1079	ENSOART00000020457	RPP40	NO	YES	NO	NA
Chromosome 5	CM001586.1	18479006	18479006	+	1.15357e-07	0.00153949	-36.5152	NO	NA	NA	YES	ENSOART00000014730	SGTA	YES	2850	ENSOART00000014730	SGTA	NO	NO	NO	NA
Chromosome 6	CM001587.1	113907067	113907067	+	1.26664e-05	0.0554477	30.1075	NO	NA	NA	YES	ENSOART00000013568	SH3TC1	YES	-11305	ENSOART00000013568	SH3TC1	NO	NO	NO	NA
Chromosome 3	CM001584.1	224165652	224165652	-	8.84108e-07	0.00740144	37.6119	NO	NA	NA	YES	ENSOART00000021796	SHANK3	YES	1336	ENSOART00000021796	SHANK3	NO	YES	NO	NA
Chromosome 3	CM001584.1	218957781	218957781	+	4.05582e-08	0.000673351	-34.0476	NO	NA	NA	NO	NA	NA	YES	17217	ENSOART00000021005	SHISAL1	NO	NO	NO	NA
Chromosome 3	CM001584.1	218957812	218957812	+	1.06577e-08	0.000221827	-35.7143	NO	NA	NA	NO	NA	NA	YES	17186	ENSOART00000021005	SHISAL1	NO	NO	NO	NA
Chromosome 7	CM001588.1	69617576	69617576	+	1.54355e-06	0.0112782	-30.9132	YES	ENSOART00000023021	SIX6	NO	NA	NA	YES	414	ENSOART00000023021	SIX6	YES	NO	NO	NA
Chromosome 9	CM001590.1	15578878	15578878	-	4.98219e-07	0.00467506	34	NO	NA	NA	YES	ENSOART00000003129	SLC45A4	YES	14892	ENSOART00000003129	SLC45A4	YES	NO	NO	NA
Chromosome 4	CM001585.1	72309078	72309078	+	7.59934e-06	0.0380171	28.4341	NO	NA	NA	NO	NA	NA	YES	16734	ENSOART00000012789	SRI	NO	NO	NO	NA
Chromosome 3	CM001584.1	214839198	214839198	-	4.02957e-08	0.000672202	40.0124	NO	NA	NA	NO	NA	NA	YES	13797	ENSOART00000018086	TAB1	NO	NO	NO	NA
Chromosome 3	CM001584.1	214840993	214840993	+	2.13058e-10	8.01174e-06	51.2601	NO	NA	NA	NO	NA	NA	YES	15592	ENSOART00000018086	TAB1	NO	NO	NO	NA
Chromosome 3	CM001584.1	214841088	214841088	-	5.17949e-07	0.00481589	46.25	NO	NA	NA	NO	NA	NA	YES	15687	ENSOART00000018086	TAB1	NO	NO	NO	NA
Chromosome 3	CM001584.1	214830772	214830772	+	3.66811e-06	0.0217566	49.7105	NO	NA	NA	YES	ENSOART00000018086	TAB1	YES	5371	ENSOART00000018086	TAB1	NO	NO	NO	NA
Chromosome 6	CM001587.1	110880478	110880478	-	1.27635e-09	3.77363e-05	-30	NO	NA	NA	NO	NA	NA	YES	-1191	ENSOART00000011079	TAPT1	NO	YES	NO	NA
Chromosome 6	CM001587.1	110882383	110882383	+	1.02126e-06	0.00831942	32.3051	NO	NA	NA	NO	NA	NA	YES	-3096	ENSOART00000011079	TAPT1	YES	NO	NO	NA
Chromosome 6	CM001587.1	110882398	110882398	+	2.24902e-05	0.0847573	28.6102	NO	NA	NA	NO	NA	NA	YES	-3111	ENSOART00000011079	TAPT1	YES	NO	NO	NA
Chromosome 6	CM001587.1	110878837	110878837	+	1.96891e-05	0.0774157	32.5	NO	NA	NA	YES	ENSOART00000011079	TAPT1	YES	452	ENSOART00000011079	TAPT1	NO	NO	NO	NA
Chromosome 6	CM001587.1	110878838	110878838	-	1.51745e-05	0.0634592	34.6939	NO	NA	NA	YES	ENSOART00000011079	TAPT1	YES	451	ENSOART00000011079	TAPT1	NO	NO	YES	Bov-tA2
Chromosome 5	CM001586.1	9323881	9323881	-	1.26722e-05	0.0554477	-36.987	YES	ENSOART00000005835	TECR	NO	NA	NA	YES	3718	ENSOART00000005835	TECR	YES	NO	NO	NA
Chromosome 5	CM001586.1	9324417	9324417	+	2.00708e-08	0.000381045	-31.5991	YES	ENSOART00000005835	TECR	NO	NA	NA	YES	3182	ENSOART00000005835	TECR	NO	YES	NO	NA
Chromosome 5	CM001586.1	9331157	9331157	+	1.77021e-14	1.67338e-09	50.8271	NO	NA	NA	NO	NA	NA	YES	-3560	ENSOART00000005835	TECR	NO	YES	NO	NA
Chromosome 5	CM001586.1	9324355	9324355	+	3.07846e-06	0.0188506	-30.8735	YES	ENSOART00000005835	TECR	YES	ENSOART00000005835	TECR	YES	3244	ENSOART00000005835	TECR	NO	YES	NO	NA
Chromosome 3	CM001584.1	209733933	209733933	+	2.49542e-07	0.00288112	-44.5382	NO	NA	NA	NO	NA	NA	YES	-18213	ENSOART00000011173	TIGAR	NO	NO	NO	NA
Chromosome 5	CM001586.1	17791894	17791894	+	6.5058e-06	0.0338528	-29.6875	NO	NA	NA	YES	ENSOART00000012994	TJP3	YES	6872	ENSOART00000012994	TJP3	NO	NO	NO	NA
Chromosome 5	CM001586.1	3758765	3758765	-	1.54318e-05	0.0641217	-39.8132	NO	NA	NA	YES	ENSOART00000008873	SUGP1	YES	-3531	ENSOART00000009480	TM6SF2	NO	NO	NO	NA
Chromosome 6	CM001587.1	114137756	114137756	-	5.65477e-07	0.00515224	30.2857	NO	NA	NA	YES	ENSOART00000014273	TRMT44	YES	10522	ENSOART00000014273	TRMT44	NO	YES	NO	NA
Chromosome 3	CM001584.1	220768396	220768396	-	9.3739e-07	0.00779001	36.0793	NO	NA	NA	YES	ENSOART00000021212	TRMU	YES	7890	ENSOART00000021212	TRMU	NO	YES	NO	NA
Chromosome 3	CM001584.1	220771145	220771145	-	1.05227e-06	0.00848068	-37.1474	NO	NA	NA	YES	ENSOART00000021212	TRMU	YES	10639	ENSOART00000021212	TRMU	NO	YES	NO	NA
Chromosome 3	CM001584.1	210546246	210546246	+	1.14856e-09	3.42863e-05	62.2924	NO	NA	NA	NO	NA	NA	YES	13268	ENSOART00000011656	TSPAN9	NO	NO	NO	NA
Chromosome 3	CM001584.1	210546247	210546247	-	2.75045e-05	0.0987419	38.6688	NO	NA	NA	NO	NA	NA	YES	13267	ENSOART00000011656	TSPAN9	NO	NO	NO	NA
Chromosome 3	CM001584.1	220719409	220719409	+	2.2105e-11	1.13977e-06	-40	NO	NA	NA	YES	ENSOART00000021183	TTC38	YES	7844	ENSOART00000021183	TTC38	NO	YES	NO	NA
Chromosome 3	CM001584.1	220721885	220721885	+	3.63021e-07	0.00377794	-26.4368	NO	NA	NA	YES	ENSOART00000021183	TTC38	YES	10320	ENSOART00000021183	TTC38	YES	NO	NO	NA
Chromosome 3	CM001584.1	220721886	220721886	-	3.1212e-09	7.78143e-05	-40	NO	NA	NA	YES	ENSOART00000021183	TTC38	YES	10321	ENSOART00000021183	TTC38	YES	NO	NO	NA
Chromosome 3	CM001584.1	217882190	217882190	+	5.24091e-06	0.0285135	38.1264	NO	NA	NA	NO	NA	NA	YES	-1634	ENSOART00000020800	TTLL1	NO	YES	NO	NA
Chromosome 3	CM001584.1	217867810	217867810	+	7.41644e-09	0.000163357	-50.3387	NO	NA	NA	YES	ENSOART00000020800	TTLL1	YES	12748	ENSOART00000020800	TTLL1	NO	YES	NO	NA
Chromosome 3	CM001584.1	213379353	213379353	-	2.85181e-06	0.0179223	43.1597	NO	NA	NA	YES	ENSOART00000014946	TUBA8	YES	2049	ENSOART00000014946	TUBA8	NO	YES	NO	NA
Chromosome 20	CM001601.1	46455991	46455991	+	3.03633e-07	0.00337675	34.2365	NO	NA	NA	NO	NA	NA	YES	-2907	ENSOART00000018640	TXNDC5	NO	YES	NO	NA
Chromosome 5	CM001586.1	4243152	4243152	+	1.15493e-06	0.00906646	39.3316	NO	NA	NA	YES	ENSOART00000012120	CRTC1	YES	-18899	ENSOART00000025435	U6	NO	NO	NO	NA
Chromosome 8	CM001589.1	88628553	88628553	-	4.47857e-07	0.00430534	-43.5897	NO	NA	NA	YES	ENSOART00000005404	UNC93A	YES	16792	ENSOART00000005404	UNC93A	NO	YES	NO	NA
Chromosome 8	CM001589.1	88628573	88628573	-	1.25068e-06	0.00970065	-42.0513	NO	NA	NA	YES	ENSOART00000005404	UNC93A	YES	16772	ENSOART00000005404	UNC93A	NO	YES	NO	NA
Chromosome 8	CM001589.1	88630894	88630894	-	2.23047e-05	0.0843448	37.8307	NO	NA	NA	YES	ENSOART00000005404	UNC93A	YES	14451	ENSOART00000005404	UNC93A	NO	YES	NO	NA
Chromosome 6	CM001587.1	116781699	116781699	+	5.60843e-06	0.0301158	28.7364	NO	NA	NA	YES	ENSOART00000018134	UVSSA	YES	3805	ENSOART00000018134	UVSSA	NO	YES	NO	NA
Chromosome 3	CM001584.1	2189021	2189021	+	1.59795e-07	0.00198647	31.9056	NO	NA	NA	YES	ENSOART00000002963	VAV2	YES	5888	ENSOART00000002963	VAV2	NO	YES	NO	NA
Chromosome 20	CM001601.1	7537735	7537735	+	3.64504e-07	0.0037804	34.3414	YES	ENSOART00000009777	VPS52	NO	NA	NA	YES	6220	ENSOART00000009777	VPS52	NO	YES	NO	NA
Chromosome 5	CM001586.1	40899368	40899368	-	8.61389e-07	0.00725138	-39.8175	NO	NA	NA	YES	ENSOART00000011031	WDR18	YES	3396	ENSOART00000011031	WDR18	NO	NO	NO	NA
Chromosome 20	CM001601.1	7559886	7559886	+	8.37563e-06	0.0406024	31.342	YES	ENSOART00000010040	WDR46	NO	NA	NA	YES	1743	ENSOART00000010040	WDR46	YES	NO	NO	NA
Chromosome 3	CM001584.1	220316993	220316993	+	1.45366e-05	0.0616436	-31.541	NO	NA	NA	NO	NA	NA	YES	-13550	ENSOART00000021152	WNT7B	NO	NO	NO	NA
Chromosome 3	CM001584.1	46438789	46438789	+	2.04002e-05	0.079797	-32.7407	NO	NA	NA	YES	ENSOART00000021969	XPO1	YES	4406	ENSOART00000021969	XPO1	NO	NO	NO	NA
